# Supplementary material for: Impact of Cooking on Tuber Color, Texture, and Metabolites in Different Potato Varieties
Source: Foods. 2024 Nov 25;13(23):3786. doi: 10.3390/foods13233786 (PMC11640094; doi:10.3390/foods13233786)
Supplement: Supplementary file 1 [file foods-13-03786-s001.zip]

Archive with 1 entries (1 files):
- foods-3312973-supplementary.xlsx
