# Supplementary material for: Impact of Cooking on Tuber Color, Texture, and Metabolites in Different Potato Varieties
Source: Foods. 2024 Nov 25;13(23):3786. doi: 10.3390/foods13233786 (PMC11640094; doi:10.3390/foods13233786)
Supplement: Supplementary file 1 [file foods-13-03786-s001.zip › foods-3312973-supplementary.xlsx]

## Sheet: Table S1
Table S1. Identification of volatile metabolites in raw and cooked potato tuber
Compound_ID	Compound Name	Formula	RT[min]	CAS No.	Avg Calculated RI	Library RI	SH3-R1	SH3-R2	SH3-R3	ZS49-R1	ZS49-R2	ZS49-R3	SH3-B1	SH3-B2	SH3-B3	ZS49-B1	ZS49-B2	ZS49-B3	SH3-S1	SH3-S2	SH3-S3	ZS49-S1	ZS49-S2	ZS49-S3	Raw.aver	Boiling.aver	Steaming.aver	P-value
Com_93	Benzaldehyde, 3,4-dimethyl-	C9H10O	20.543	5973-71-7	1786	1790	181609	456042	445866	359334	246303	537438	2340699	1896662	1151975	2070502	2272794	1978139	1471870	1570799	1124578	1552392	2138524	1713358	371099	1.9518e+06	1.59525e+06	1.2528e-07
Com_29	Phenylacetaldehyde	C8H8O	15.537	122-78-1	1625	1081	76961780	85603862	110323577	29726820	26235646	47046357	2989618	824705	2860753	1611953	739860	2420423	21437711	40043076	9120010	11070515	7035438	10335519	6.26497e+07	1.90789e+06	1.6507e+07	2.8225e-07
Com_78	1H-Pyrrole,2-phenyl-	C10H9N	41.711	3042-22-6		1373	217287	828677	1027608	153359	133449	404345	18383	9192.23	9192.26	9192.11	9191.99	9191.71	199868	582395	91300	168635	111505	78952	460788	10723.9	205442	4.9164e-07
Com_37	Benzenemethanol	C7H8O	22.747	100-51-6	1857	1036	16979336	11218212	26184234	9284589	13226683	10492320	1155465	2599836	411022	570893	376839	481209	1568581	586364	300623	717902	1931666	338852	14564229	932544	907331	9.3269e-07
Com_66	2-Phenylpropenal	C9H8O	20.289	4432-63-7	1778	1148	552514	3221728	2140333	659387	493596	1268311	23638	245.994	16569	491	246.112	1615	458115	1282043	95701	435175	234744	256855	1.38931e+06	7134.18	460439	1.1824e-06
Com_35	Methanethiol	CH4S	1.412	74-93-1			2601035	9435591	17169667	4052686	1338240	6050332	238902	70267	324168	284037	83457	188619	7730505	16702745	1933851	3301500	1615097	2681077	6.77459e+06	198242	5.6608e+06	4.8212e-06
Com_73	beta methyl mercapto propionaldehyde	C4H8OS	10.6		1445	847	863695	1760595	3776020	1157273	337636	1351110	68705	40846	107358	108450	16143	79171	1402135	2671860	326336	514743	303620	532844	1.54105e+06	70112.2	958590	2.025e-05
Com_54	1H-Pyrrole-2-carboxaldehyde	C5H5NO	27.167	1003-29-8	2000	988	155559	469952	547148	341347	203403	390056	104205	4760.11	44102	12131	9519	61413	317550	537825	273596	441332	302148	182827	351244	39355	342546	3.1083e-05
Com_48	Ethanone, 1-(9H-pyrido[3,4-b]indol-1-yl)-	C13H10N2O	47.385	50892-83-6		1982	249233	1375212	4241500	359670	362645	784749	123528	47370	4988.61	9976	15477	77583	2240333	2565629	447159	1254352	569728	527413	1.22883e+06	46487.1	1.26744e+06	3.4712e-05
Com_105	2-Tridecanone	C13H26O	27.338	593-08-8	2006	1449	251092	705409	705868	593323	343619	683717	214210	114277	276126	131397	84111	228550	204172	166539	63183	107479	147815	104767	547171	174778	132326	0.00012093
Com_67	1-Dodecanol	C12H26O	7.663	112-53-8	1320	1457	483379	194600	71438	289396	72631	92587	1507285	829012	2130135	2147310	1128302	2006852	1275261	1298621	190886	674303	1634922	490527	200672	1624816	927420	0.00012638
Com_55	Succinimide	C4H5NO2	36.939	123-56-8	2448	2438	716501	2953971	8299544	934227	493829	2021217	220034	150971	174817	144025	123390	119443	5516891	11713451	1021056	2068540	615239	1075593	2.56988e+06	155447	3.66846e+06	0.00021839
Com_91	Benzenamine, N-nitroso-N-phenyl-	C12H10N2O	36.308	86-30-6	2410	1826	323248	166663	92521	65588	22806	94967	6821	2999.23	5997	2999.11	2998.99	2998.71	161856	205532	2999.26	63807	32933	23439	127632	4135.67	81761	0.00027416
Com_77	Docosanoic acid	C22H44O2	42.378	112-85-6		2564	737185	2976832	8471861	2262721	1056450	2093620	598385	381386	214269	362526	156347	370026	485016	969004	210764	272639	661522	252036	2.93311e+06	347156	475164	0.00030559
Com_109	Indolizine	C8H7N	36.452	274-40-8	2419	991	578386	1174604	3099172	306559	539998	818607	99928	81664	55094	60531	25928	1224	932885	765698	234587	254466	205300	250591	1086221	54061.5	440588	0.00040339
Com_28	Benzeneethanol	C8H10O	23.8	1960-12-08	1891	1136	5465919	5162701	6874210	4284960	12376780	4929320	442311	308051	88998	254237	1069	168719	455412	101976	116594	144624	2011922	135135	6.51565e+06	210564	494277	0.00047251
Com_104	3-(Ethyl)isoxazole	C5H7NO	2.649	30842-92-3	1006	780	8342609	12525033	12000498	7813062	11026284	14797778	1959998	759097	3025975	2652339	1644422	5309855	3717506	8335749	1624993	11344517	7657143	10536627	1.10842e+07	2.55861e+06	7.20276e+06	0.001029
Com_46	2-Methoxy-4-vinyl-phenol	C9H10O2	31.66	7786-61-0	2176	1293	604751	1110291	1213220	439794	650075	289204	440876	183485	164641	56634	79656	152294	1044783	306019	2329063	929317	449685	585731	717889	179598	940766	0.0010393
Com_14	Benzaldehyde	C7H6O	12.264		1512	982	7000589	15575545	19355948	6029293	5593626	8681479	2315409	4568876	2264614	2270250	1390376	3215749	7307899	12841764	2507705	5600745	5848192	3686707	1.03727e+07	2670879	6.29884e+06	0.0014011
Com_30	Formamide, N,N-dibutyl-	C9H19NO	19.346	761-65-9	1748	1153	1720224	2098072	2363968	3167829	2404494	2794101	1862221	1888855	2282548	1739308	1727327	1779780	1907965	1864414	1178825	1413660	1360578	1451139	2.42478e+06	1.88001e+06	1.52943e+06	0.0015814
Com_51	2,4-Heptadienal, (E,E)-	C7H10O	11.57	3/5/4313	1485	921	3393723	973626	948421	1411898	836899	532638	5909121	3410720	7538951	10241807	6245284	7931125	3883954	3088837	444274	2954881	6952965	2162608	1.34953e+06	6.8795e+06	3.24792e+06	0.0017094
Com_32	Benzaldehyde, 3-hydroxy-4-methoxy-	C8H8O3	38.384	621-59-0	2544	1392	1438831	2170917	5791263	1843968	1629578	1355447	1116900	403744	668801	350330	196758	292692	2205991	2015430	25037251	1867470	5302110	870976	2.37167e+06	504871	6216538	0.0019308
Com_115	Benzaldehyde, 4-hydroxy-	C7H6O2	42.972	123-08-0		1203	913985	1934231	2058219	1047460	628610	1175641	517432	508441	522205	547387	476872	494371	1182863	1700937	696786	792062	771986	557376	1.29302e+06	511118	950335	0.0028033
Com_74	Hexadecane, 2-methyl-	C17H36	17.552	1560-92-5	1690	1647	4564068	2368367	1377422	1519463	1615883	1482288	985384	1925557	1509863	1178103	767561	944759	909746	989593	574443	786946	1124624	935984	2.15458e+06	1.21854e+06	886889	0.00445
Com_8	2-Phenyl t h i e n o [2, 3 -d] p y r i m i d i n -4(3H) -o n e	C12H8N2OS	39.89		2668	2203	1458633	2216573	2462646	1112291	1219221	1400673	1499004	1060467	1033535	885431	785967	879581	2310562	2328984	1450678	1639232	1404476	1594637	1.64501e+06	1.024e+06	1.78809e+06	0.0051679
Com_9	4-Quinolinecarboxaldehyde	C10H7NO	36.154	4363-93-3	2401	1527	2662130	14004151	10873839	9519906	4870081	12083691	1131373	236819	1111972	2396277	495566	5733743	12268493	12421158	1011857	8295229	7383493	4126312	9.0023e+06	1.85096e+06	7.58442e+06	0.005201
Com_53	2,4-Nonadienal, (E,E)-	C9H14O	17.344	5910-87-2	1684	1699	6520116	1638307	1447110	2263382	475229	1069689	11071544	4847430	21083770	12234461	8669765	14199167	4008537	7478524	430820	1749347	9944652	1489074	2.23564e+06	1.20177e+07	4.18349e+06	0.0054087
Com_92	Ethyl (Z)-3-(2-Ethoxyethenyl)pyridine-4-carboxylate	C12H15NO3	22.995		1865	1649	402389	483420	490960	451698	449034	365299	248270	269544	411890	361608	373642	324878	342341	395900	292616	280387	310999	364509	440467	331639	331125	0.0060868
Com_81	3-Octen-2-one	C8H14O	9.504	1669-44-9	1401	960	213523	315117	109556	347982	181599	217367	1182854	399748	1736624	750760	703461	1155749	301773	224194	9335	161458	490822	171693	230857	988199	226546	0.0073895
Com_59	Pyridine, 3-phenyl-	C11H9N	32.344	1008-88-4	2207	1361	2506061	10205216	18631754	1427691	998870	4062810	1490957	655845	381320	495502	289299	196765	3183364	8925686	574904	1380821	686249	857058	6.3054e+06	584948	2601347	0.0080863
Com_111	Cyclohex-2-en-1-ylmethanol	C7H12O	10.875		1457	1005	1279453	209163	154934	500369	183311	125498	1258448	877197	2234759	1777310	1303881	1204026	764658	567852	62930	493946	1062856	295605	408788	1.4426e+06	541308	0.0086241
Com_31	Hexadecane	C16H34	14.551	544-76-3	1593	1600	3978843	2562367	1784134	1851834	1820341	1706448	1499051	1923658	1797931	1271729	1292719	1397158	1464186	1377597	982934	1189939	1699581	1467237	2.28399e+06	1.53037e+06	1363579	0.0097907
Com_50	Formic acid, pentyl ester	C6H12O2	6.056	638-49-3	1243	882	4177170	2370550	985586	1799823	934640	1287304	671749	228223	867982	594113	305104	788752	630003	749104	29388	340681	766597	175915	1.92585e+06	575987	448615	0.010056
Com_52	1-Ethyl-4-methylenecyclohexane	C9H16	9.665		1407	947	2336444	2612344	1568096	1333471	762045	1449696	376369	146426	502426	464703	228119	712387	664546	1483736	55757	363101	1498262	215873	1677016	405072	713546	0.016792
Com_116	2-Nonenal, (Z)-	C9H16O	12.633	60784-31-8	1525	1112	418852	204739	256436	211463	112852	142915	383565	218489	485312	359207	271827	449253	219584	227621	72062	98492	335933	98342	224543	361276	175339	0.024699
Com_90	1-Heptadecanol	C17H36O	31.429	1454-85-9	2166	1954	263800	114116	351180	175137	247445	193496	240225	735157	306263	453226	447043	461166	385424	449964	300486	217656	298732	807939	224196	440513	410034	0.025765
Com_41	Methanone, diphenyl-	C13H10O	36.976	119-61-9	2450	1603	961882	1180921	1848193	1430884	1140619	1512590	1116126	1140279	1347315	1035915	1062816	869123	1179220	1167155	815189	635338	696945	1041569	1.34585e+06	1.09526e+06	922569	0.028888
Com_112	4-Chloro-n-butyltrimethylammonium chloride	C7H17Cl2N	1.656				5975668	14183344	19683360	10511804	10914398	11523426	3541727	2069084	4611536	1103	1224	5291668	6037304	15873275	4791497	7268466	11162776	5054314	12132000	2586057	8.36461e+06	0.030234
Com_39	Benzoic acid	C7H6O2	36.496	65-85-0	2422	1150	2119053	2601194	2789368	1767653	1568573	2019814	2044754	1629849	1705994	1426585	1624594	1398663	1956705	1897688	1465959	1499326	1668271	1496448	2.14428e+06	1.63841e+06	1.66407e+06	0.030569
Com_57	1-Decanol	C10H22O	25.892	112-30-1	1959	1258	456854	306295	466651	279208	362819	308069	464062	1414185	520558	629696	488749	513700	566338	580031	411037	367514	357483	809458	363316	671825	515310	0.03686
Com_1	1,2-Tetradecanediol	C14H30O2	35.658	21129-09-9	2374	1818	289188	170218	450623	253414	422297	256225	297109	1444803	405149	1135224	840454	493496	1034002	1140229	460585	255005	411646	1150399	306994	769372	741978	0.037161
Com_96	1-Phenyl-2-ethenylnitrile	C9H7N	24.139	1885-38-7	1902	1246	310526	693232	782669	362823	393554	692972	247399	231584	208303	225238	373978	383862	719743	553985	180899	496048	399264	373373	539296	278394	453885	0.038324
Com_89	(1E)-1-(5-methyl-2-oxolanylidene)-2-propanone	C8H12O2	18.8		1730		602423	429802	443209	484969	486966	455123	622951	574205	905479	538524	847283	455949	526248	455439	497213	535539	619489	635327	483749	657398	544876	0.054514
Com_6	Octadecanoic acid, methyl ester	C19H38O2	32.331	112-61-8	2206	2077	6487449	6590538	5772439	5943273	7361994	5396382	12343291	49978524	6829620	39687842	21648040	10122285	28906936	6345275	7872646	3237190	13300582	37973724	6.25868e+06	2.34349e+07	1.62727e+07	0.058516
Com_21	1-Octadecanol	C18H38O	38.891	112-92-5	2582	2053	170298	131688	232049	141195	297018	156913	159312	707903	207632	563174	414682	391053	617266	1062795	389006	127047	216554	804062	188194	407293	536122	0.061828
Com_99	Pyridine, 2-ethyl-	C7H9N	6.69	100-71-0	1275	887	813937	402938	470887	264480	205017	216468	491087	124260	437001	228078	53514	471649	1653476	1627009	90828	1181340	1813411	754234	395621	300932	1.18672e+06	0.062133
Com_97	Hexadecanamide	C16H23NO	47.09	639-54-9		2021	1292136	959158	4099846	826209	2029310	957138	2895507	4193628	1579437	2689343	847358	3584350	2403142	6404860	4029850	2388633	1784647	4622492	1.69397e+06	2.6316e+06	3605604	0.065125
Com_63	n-Hexadecane	C16H34	23.864		1893	1600	4456105	1557169	934009	522877	657599	709381	908408	1100758	585557	692373	393116	394933	756719	446843	412647	342657	440183	666865	1.47286e+06	679191	510986	0.06693
Com_102	Myristic acid, methyl ester	C15H30O2	27.079	124-10-7	1997	1680	470437	336101	251778	353415	454945	329603	357874	1398405	545099	855386	447979	652679	424255	395961	348282	297093	447173	1080696	366046	709570	498910	0.075216
Com_103	(R)-2-phenyl-2,3-dihydropyridin-4(1H)-one	C11H11NO	2.093			1653	2125126	1826235	4816974	1748606	1902564	1465917	2146209	1473493	4435734	1402934	1639505	1722174	1402082	1409178	1438571	1231361	1540983	1121897	2314237	2.13667e+06	1.35735e+06	0.092845
Com_17	Nonanal	C9H18O	9.208	124-19-6	1388	1104	1013539	1322204	1289863	981354	1722339	1164087	2220289	2608317	1320853	1984682	917866	1833307	1794530	1585039	1807258	1649864	1321943	1386374	1.2489e+06	1814219	1.59083e+06	0.10016
Com_117	3-Nonen-2-one	C9H16O	12.002	14309-57-0	1503	1060	337206	126634	48668	202326	83552	60725	33841	10138	44732	26999	20685	79226	64532	123478	5069.61	32566	338286	26014	143185	35936.8	98324.3	0.10094
Com_40	Eicosane	C20H40	27.006	112-95-58	1994	2000	2386405	1114233	1074049	712882	869430	776509	824589	1453359	754845	1483396	716985	717105	1105538	412134	549165	393618	604228	1030166	1.15558e+06	991713	682475	0.10561
Com_120	Pyridine, 2,4,6-trimethyl-	C8H11N	8.531	108-75-8	1358	1014	307784	546337	409816	223490	183808	266516	192888	261257	67227.1	134453	423596	399849	537784	469051	296778	422486	381801	292205	322958	246545	400018	0.10726
Com_22	Dodecanamide	C12H25NO	40.748	1120-16-7	2749	1623	32634619	14135987	19369630	13914143	26661234	15928295	17929821	43843670	24661037	42447419	30404257	38887853	30240967	15289390	52647038	20445423	24903375	54950851	2.04407e+07	3.3029e+07	3.30795e+07	0.11855
Com_76	(2,2-dimethyl-3-oxidanyl-hexyl) butanoate	C12H24O3	22.562		1851	1459	456635	340072	254517	240250	542161	303602	444266	1546245	297606	704603	318421	1522288	370698	873206	539553	575623	387362	1751087	356206	805572	749588	0.12402
Com_38	2',3'-Dihydro-4'-phenyl-3'-(prop-2-en-1-yl)-2'-thioxospiro[indole-3,6'-[1,3]thiazin]-2(1H)-one	C20H16N2OS2	28.877		2062	3121	24216407	19804890	26000449	22481240	25539995	18602230	23508899	30619003	25158517	30874806	39323003	23316137	27679771	19945594	21553685	21613262	28433800	31635758	2.27742e+07	2.88001e+07	25143645	0.12482
Com_2	isopropyl palmitate	C19H38O2	32.911	142-91-6	2235	2235	1060979	786537	714029	580524	918032	753179	1060099	3672965	1274620	1283691	1039076	5803223	1098857	809779	1124589	926720	1111011	9791631	802213	2.35561e+06	2.4771e+06	0.12742
Com_106	Pyridine, 2-butyl-	C9H13N	10.895	5058-19-5	1458	1086	768758	402955	327367	285592	106622	171223	766650	246693	886642	283039	190585	781549	1314693	3123063	145715	619151	1951499	424126	343753	525860	1.26304e+06	0.13117
Com_12	Pendadecane	C13H32	11.804	629-62-9	1495	1500	2712304	1363943	930048	730042	738148	788166	1305909	761082	933699	669136	689814	821369	779131	703410	608010	663271	987657	682215	1.21044e+06	863502	737282	0.18727
Com_80	Hexadecanoic acid, 1-methylethyl ester	C19H38O2	36.841	142-91-6	2442	2013	119485	105944	121917	102828	155698	97342	118176	441867	136641	179799	164595	458184	162979	91314	166376	94148	141887	717058	117202	249877	228960	0.19408
Com_24	Ethanol, 2-phenoxy-	C8H10O2	30.383	122-99-6	2120	1212	839528	5314607	13511838	3423193	2389000	14161783	3751659	1273600	2212968	2392296	1592306	2628623	4173830	3210960	1443786	1888763	2635679	2891456	6.60666e+06	2.30858e+06	2.70741e+06	0.22528
Com_68	4-Hydroxy-2-methyl-5-phenylisoxazolidin-3-one	C10H11NO3	17.867		1700		295373	85585	66582	82506	224518	117552	167511	231131	205587	434622	218606	195654	182939	44607	479644	171252	215148	278634	145353	242185	228704	0.23316
Com_121	1,2-Ethanediol, monoformate	C3H6O3	43.304	628-35-3		826	86129	70166	99634	38694	93241	55526	108884	151647	59978	105361	51692	141908	87297	123114	171343	66327	70991	150314	73898.3	103245	111564	0.23444
Com_13	1-p-Tolyl-but-3-en-1-ol	C11H14O	21.55	24165-63-7	1818	1357	11854695	10020120	4270787	11375139	2747046	7436432	2837871	935042	3259342	4415744	1497619	6110271	7909509	14538258	428280	3960115	14945891	2406295	7.9507e+06	3.17598e+06	7.36472e+06	0.23477
Com_65	1,4,5,9-Tetramethyl-8-spiro-2',5'-dioxabicyclo[4.3.0]non-3-en-2-one	C15H24O3	17.733		1696	1794	2826449	1083386	663383	704831	1817186	1193150	1374235	1729507	2273317	3865579	2574163	3149922	1865219	328798	2799975	1571423	2505493	6035048	1.3814e+06	2.49445e+06	2.51766e+06	0.25939
Com_83	N-Ethylmorphine	C18H19NO4	32.458		2212	2500	113539	134593	308961	180098	58002	111641	83263	295752	197995	160149	223777	296725	149355	164114	78941	108696	97460	227193	151139	209610	137626	0.29621
Com_19	(1-Ethyloctyl)cyclohexane	C16H32	10.007	13151-74-1	1422	1611	5788589	1502369	1531487	1441544	366894	736247	1468921	695222	2701732	2113768	1097131	2237175	1105161	1937200	151633	532634	2348028	389738	1.89452e+06	1.71899e+06	1077399	0.30864
Com_15	(E,4S,6S,8S)-2,4,6,8-tetramethyl-2-undecenoic acid	C15H28O2	46.523			1661	1163775	10379348	8626013	4082179	2647419	6138547	3155142	3602043	1174878	3209222	2450094	2181821	3819773	2477952	1405638	1357026	8349953	3212239	5.50621e+06	2.62887e+06	3.4371e+06	0.31903
Com_95	2(3H)-Furanone, 5-butyldihydro-	C8H14O2	37.324	104-50-7	2472	1184	605675	458949	728850	486300	667202	550575	504656	1035366	629550	760299	632241	817754	706120	677103	736741	470155	594663	1477101	582925	729978	776980	0.3209
Com_43	Hexanal	C6H12O	3.394		1077	806	11302773	3070830	1581683	5153226	876965	1588088	6641487	2584729	12228348	7920284	4382034	10485071	8729088	13550964	464115	4107600	13521146	2238302	3.92893e+06	7.37366e+06	7.10187e+06	0.32903
Com_45	2-Pentanone, 5-(3-iodocyclopentyl)-, trans-	C10H17IO	32.787	90314-30-0	2228	1570	668146	331876	310222	275601	625668	359197	391807	736264	435168	1104590	645045	475024	618816	219628	1124348	433137	520003	599713	428452	631316	585941	0.32966
Com_75	5H-benzothiopheno[2,3-c]quinoline-6-thione	C15H9NS2	12.921	115172-83-3	1535	2387	8703167	7841559	7493239	8634875	8012330	8824913	8091439	7171459	3559929	8567812	9473918	9124607	7226874	12918511	7452030	9833654	9561384	8777538	8.25168e+06	7.66486e+06	9.295e+06	0.33032
Com_26	Furan, 2-pentyl-	C9H14O	5.721	3777-69-3	1226	1040	30062992	14283779	20925515	6540042	3118696	8788837	7903673	2294786	12869919	4626287	3186279	8812947	8669423	20644668	941418	3298640	13763324	2775764	1.39533e+07	6.61565e+06	8.34887e+06	0.33325
Com_108	3-Phenyl-2-(p-tolyl)-1H-pyrrole	C17H15N	42.324			2149	592633	730056	1828206	991357	313127	784360	614816	357355	894779	331359	1025673	188152	691689	1082995	359965	421383	528723	132812	873290	568689	536261	0.33758
Com_61	Benzaldehyde, 4-ethyl-	C9H10O	17.415	4748-78-1	1686	1721	237096	1255175	1169706	937657	863881	1653740	1869775	579749	1717358	2083647	1512074	3681237	2010865	4390838	250678	1542959	6044257	968693	1.01954e+06	1.90731e+06	2534715	0.35011
Com_84	Benzaldehyde, 3-hydroxy-	C7H6O2	40.94	100-83-4	2768	1203	295641	317294	323809	251636	236851	283704	404297	306077	400291	289947	237242	345303	395438	513427	265889	252624	437601	265070	284822	330526	355008	0.35075
Com_10	2-Methylthio-1-phenylethylamine	C15H16N4O7S	32.163		2198		3193194	440371	227814	1039772	127080	188190	455886	78587	734183	163705	59487	361356	2904225	2021071	29553	951336	1731536	309947	869404	308867	1.32461e+06	0.35343
Com_79	4-Ethynylbiphenyl	C14H10	40.172		2693	1578	724522	1271815	1141535	837926	808180	816920	779988	1031227	765512	791201	697783	685032	1059977	870724	959984	665836	795070	864217	933483	791790	869301	0.35788
Com_82	2,6-Bis(1,1-dimethylethyl)-4-(1-oxopropyl)phenol	C17H26O2	40.876	14035-34-8	2762	2370	420873	718120	1541650	871936	248422	724194	544883	352944	822534	236597	722364	327818	572717	888740	239513	354353	475436	300595	754199	501190	471892	0.37828
Com_69	[1,1'-Bicyclohexyl]-4-one	C12H20O	38.77	92-68-2	2573	1512	532406	233957	102618	122112	743172	202046	249882	921524	308864	1187562	304814	1458570	299375	35398	1164425	445840	409684	2307325	322718	738536	777008	0.39158
Com_18	2-Pentyl-2H-furan-5-one	C9H14O2	28.548		2050	1266	5727191	6889359	7783998	3391644	2081196	5274103	3711770	1061017	6265062	2733745	1718371	5280874	3940493	9508681	264646	1782474	6921116	1318388	5.19125e+06	3.46181e+06	3.95597e+06	0.39727
Com_88	3-Phenethyl-N-(quinolin-8-yl)-2-naphthamide	C28H22N2O	45.443			3848	2614710	1846496	1967468	1839004	1686636	1976492	1969985	2036489	1803756	2117868	10886663	2199413	1906128	2739132	1644189	2287057	2078160	1780695	1.98847e+06	3.50236e+06	2.07256e+06	0.41027
Com_87	2-Hydroxy-1-naphthonitrile	C11H7NO	43.475			1730	527162	416539	506140	451951	504940	401086	331554	523920	410184	497854	512580	342616	547908	349276	419913	356895	445055	360321	467970	436451	413228	0.41514
Com_36	1,3-Pentanediol, 2,2,4-trimethyl-	C8H18O2	36.627	144-19-4	2430	1073	575388	1306483	3552310	3034378	4852113	1684310	4310978	3925981	2093492	3041703	4873895	2480121	3494386	4056353	2175623	459794	987731	5257251	2.50083e+06	3.45436e+06	2738523	0.43057
Com_101	1-Octanol	C8H18O	13.306	111-87-5	1549	1059	411249	595998	512000	447468	588216	695953	540142	681255	634329	611065	338561	610952	558198	731460	403310	351630	443039	394312	541814	569384	480325	0.43189
Com_85	Pyridine, 4-ethyl-	C7H9N	8.799	536-75-4	1370	1387	198047	354777	291316	506165	333038	443323	220920	64072	399504	319349	162676	504687	632400	1478067	79480	335308	1406537	178614	354444	278535	685068	0.4332
Com_114	Benzothiazole	C7H5NS	24.766	95-16-9	1922	1208	516701	793799	841473	694008	464011	879834	909387	553685	649342	575603	1022358	679313	574873	950088	472666	409789	835917	397465	698304	731615	606800	0.43434
Com_100	Tricosanic acid, methyl ester	C24H48O2	36.436	2433-97-8	2418	2574	70317	77070	161021	149961	165096	126246	152130	627187	73420	579318	318178	106996	559671	111593	107331	23223	135428	466847	124952	309538	234016	0.43743
Com_56	Ethanol, 1-(2-butoxyethoxy)-	C8H18O3	20.174	54446-78-5	1774	1131	510697	418437	414848	481562	835584	496644	358996	1370931	351896	829699	499814	1484427	548810	528967	833485	640165	489957	1805803	526295	815960	807864	0.44156
Com_3	Docosane	C22H44	32.117	629-97-0	2196	2200	1204086	877848	3031097	975587	2030960	935043	1779988	1590094	1044757	3787243	1268962	1082402	1480134	1705011	751437	692224	577416	2253779	1.5091e+06	1.75891e+06	1.24333e+06	0.4827
Com_42	Butane, 1,1-dibutoxy-	C12H26O2	39.524	5921-80-2	2635	1302	650003	1250552	4080114	6021344	6281082	2936693	5595523	6426696	3370481	5206090	5005491	3763269	6101083	10518596	4198337	559139	994402	7306521	3.53663e+06	4.89459e+06	4.94635e+06	0.51716
Com_98	(4-chlorophenyl)-phenyl-methanone	C13H9ClO	40.279	134-85-0	2703	1783	124263	79032	176090	209311	99983	139501	47726	123470	71102	5644998	109897	84500	103062	118642	53574	52393	75876	122285	138030	1.01362e+06	87638.7	0.51798
Com_60	5-Benzoxyhexanenitrile	C13H15NO2	31.117		2152		595017	637517	475135	685487	628191	557197	478360	1133794	519742	762871	447164	676506	486627	568232	430106	426944	458910	944828	596424	669740	552608	0.53771
Com_94	2,3-Dimethoxy-12b-phenyl-5,6-dihydroisoindolo[1,2-a]-isoquinolin-8(12bH)-one	C24H21NO3	28.655		2054	3037	1408752	816558	1088576	1295025	1223849	1095166	1238606	2673608	770298	2413743	1527956	1114049	2164543	1250514	720020	841911	1202839	2275315	1.15465e+06	1.62304e+06	1.40919e+06	0.54189
Com_107	cis-4,5-Epoxy-(E)-2-decenal	C10H16O2	26.741		1986		18254713	741776	218953	6216772	434994	410187	2888722	1254789	10447299	3534132	1628904	3304781	7538265	3283272	105195	2495075	5459203	893404	4.37957e+06	3.8431e+06	3.29574e+06	0.56086
Com_34	1,2-Benzenedimethanol, .alpha.-propyl-	C11H16O2	33.877	117436-86-9	2282	1610	609169	560372	571809	568767	712955	498794	482032	1486099	438395	1005495	563804	740320	716271	366928	436838	364585	628719	1271817	586978	786024	630860	0.5629
Com_86	1H-Pyrrole, 1-(2-oxiranylethyl)-	C8H11NO	23.434	106681-22-5	1879	1066	7248778	2406012	3518532	1125368	585229	1581098	1985549	431619	3383782	777081	562844	1755352	2071947	4350502	235666	941535	3483037	650334	2.74417e+06	1.4827e+06	1.9555e+06	0.56808
Com_64	2,4-Decadienal, (E,Z)-	C10H16O	19.326	25152-83-4	1747	1755	23893706	1447168	393903	7001137	1185614	600704	1145583	477697	2063415	1389920	660915	1702934	2297364	2470870	83447	1034164	4487806	550123	5.75371e+06	1.24008e+06	1820629	0.60831
Com_110	3-(2-Hydroxyphenyl)-1-phenyl-3-{2-[3-(4-methoxyphenyl)]naphthyl}pyrazole	C26H20N2O2	43.334			3805	543408	443400	1055583	941143	432263	832821	496471	625654	1157936	734244	1566242	692748	705596	1021126	719327	607246	807343	725091	708103	878882	764288	0.61363
Com_70	1-Phenanthrenecarboxylic acid, 1,2,3,4,4a,10a-hexahydro-1,4a-dimethyl-7-(1-methylethyl)-, methyl ester, [1R-(1.alpha.,4a.beta.,10a.alpha.)]-	C21H28O2	45.322	18492-76-7		2253	485740	352609	530522	467760	437879	428228	464570	443819	454057	388147	427281	564677	548323	359500	720235	473834	377634	563045	450456	457092	507095	0.63123
Com_27	Benzenesulfonamide, N-butyl-	C10H15NO2S	44.629	3622-84-2		1797	1893444	1115758	2536142	1765737	1507176	1511056	1067330	2661159	1371417	4344008	3939350	1528651	3501528	1181408	1482003	1028199	1648961	3850254	1.72155e+06	2.48532e+06	2.11539e+06	0.66477
Com_23	2-Octyl ethynyl ether	C10H18O	41.107		2785	1025	2190876	2207657	6671474	5604626	5051262	3625467	2857615	9037958	1506604	8200333	6634169	2123516	8170168	2031754	1950571	724588	3622570	6535724	4225227	5.06003e+06	3.83923e+06	0.67939
Com_62	1-Methoxy-4-[1-(4-methoxyphenyl)-2,2-diphenyl-ethenyl]benzene	C28H24O2	43.994				1924414	1513974	4027206	2091066	978027	1967933	1532008	1802288	3509303	1712039	3913872	1543246	2126401	2450640	1659846	1325564	1893173	1544417	2083770	2.33546e+06	1.83334e+06	0.70844
Com_5	Dibutyl phthalate	C16H22O4	39.159	84-74-2	2603	2037	7477061	6078736	10196980	8205223	8326094	6387664	5558423	13587908	4004978	11174208	9705202	6375014	10504072	5668777	4698694	3766731	6234300	11789628	7.77863e+06	8.40096e+06	7110367	0.71035
Com_44	2(3H)-Furanone, dihydro-5-pentyl-	C9H16O2	35.238	104-61-0	2352	1284	916547	759942	1045803	769167	1074300	875078	781152	1442557	789089	1119006	910309	1013343	892074	674526	994135	740178	704089	1569268	906806	1.00924e+06	929045	0.71972
Com_4	(E)-3-(4-Acetyloxyphenyl)propen-1-ol	C11H12O3	11.771		1493	1520	6469969	1282800	400763	3459829	372841	1374940	1003281	323809	2192447	829916	381594	1190770	2847624	2773285	79413	951738	2554275	381129	2226857	986970	1.59791e+06	0.72163
Com_118	Tricosane	C23H46	34.206	638-67-5	2298	2300	539585	469767	1733448	494131	1030010	402035	765719	811628	479179	2866428	703706	711366	879642	2800694	590991	510759	356124	1459041	778163	1.05634e+06	1.09954e+06	0.74586
Com_47	Methyl pentyl phthalate	C14H18O4	37.67		2493		2463583	1992107	2239662	2578419	2824124	2212852	2289329	4469613	1830547	3331301	1757971	2880082	2651531	1860099	2152022	1867679	1877824	4137752	2.38512e+06	2.75981e+06	2.42448e+06	0.74953
Com_7	1,2-Benzenedicarboxylic acid,butyl 2-ethylhexyl ester	C20H30O4	38.169	85-69-8	2528	2434	211132761	181107218	243568369	206384385	228768499	165715139	148239490	353989581	112484305	273015525	233936789	228573673	257269766	141340625	147262968	125401623	169484817	326477719	2.06113e+08	2.2504e+08	1.9454e+08	0.74983
Com_20	1H-Purine-2,6-dione, 3,7-dihydro-1,3,7-trimethyl-	C8H10N4O2	45.859	1958-08-02		3313	22244724	8728335	29300488	11033613	5792619	6918032	9447896	34268528	7969210	4671597	5494324	3793785	64073000	4220503	10216353	3885578	3673520	16846027	1.4003e+07	10940890	1.71525e+07	0.75328
Com_72	1,2-Benzenedicarboxylic acid, diethyl ester	C12H14O4	35.191	84-66-2	2349	1639	455505	419275	1199189	308548	426550	354447	446203	775418	450294	451014	493023	869572	538209	324238	421085	383538	409968	1166467	527252	580921	540584	0.76145
Com_58	3-(4-Isopropylthiazol-2-yl)-6-phenyl-[1,2,4]triazolo[3,4-b]-[1,3,4]thiadiazole	C15H13N5S2	8.363		1351		1204704	1258724	1181325	1593669	1479924	1649114	1407206	1234026	1331408	1586108	1671593	1594486	1212686	1431896	1223616	1527315	1629457	1701217	1.39458e+06	1.4708e+06	1.45436e+06	0.76267
Com_122	4-Azidophenylacetic acid	C8H7N3O2	38.072		2521		14964	10199	25046	3638.11	3637.99	29264	3638.1	45504	8121	3637.71	7275	95490	46546	3638.23	29768	13333	3638.26	136147	14458.2	27277.6	38845.1	0.76618
Com_11	Tetradecane	C14H30	9.383	629-59-4	1396	1400	2834055	1542928	1609582	1147514	1150809	949927	1525689	1048351	1521318	985355	1337568	1451627	1347297	949804	1362526	1365976	1738026	1338789	1.53914e+06	1.31165e+06	1350403	0.78675
Com_33	Heneicosane	C21H42	29.765	629-94-7	2094	2100	1633471	1015954	2213131	646738	1265713	703820	1447136	1161955	799945	2294846	826832	812467	1170104	1151559	778511	706703	755742	1607503	1.24647e+06	1.22386e+06	1.02835e+06	0.79617
Com_25	Phthaic acid,butyl ester,ester with glycolate	C18H24O6	40.051	84-74-2	2682	2403	124862214	113931845	222707005	203643764	167879466	135585349	114124481	259113940	74638596	211192339	188502147	136085814	213148053	126767773	93684353	71639864	130727947	254711280	1.61435e+08	1.63943e+08	148446545	0.81194
Com_119	(S)-4-Butyl-2,4-dimethylcyclopent-2-enone	C11H18O	24.105		1901	1275	397150	200137	127030	254809	69972	140250	250968	124462	483595	325066	128051	377512	530314	624617	7519	227149	567036	144832	198225	281609	350244	0.82864
Com_49	Phenol, 2,4-bis(1,1-dimethylethyl)-	C14H22O	34.383	96-76-4	2307	1555	2755164	2947697	4377144	3188394	1625700	3119171	3237270	3319962	3599574	1911403	4407947	2559759	2789280	5764148	2330012	2925356	2530827	3008535	3.00221e+06	3.17265e+06	3224693	0.92445
Com_71	1,2-Benzenedicarboxylic acid, dimethyl ester	C10H10O4	33.729	131-11-3	2274	1440	1027567	1354017	2804144	1463954	1170423	1824657	1967850	1569518	1497422	1236137	1693072	1701583	1464223	1663166	1474617	1394798	1365528	1975639	1.60746e+06	1.61093e+06	1.55633e+06	0.93496
Com_113	2,4-Decadienal, (E,E)-	C10H16O	20.678	25152-84-5	1790	1811	104654434	8436133	2913203	29810530	5590221	3341918	8044444	3507889	12935839	12465843	4754244	15049318	20755711	20536728	587465	9016938	45786454	5413603	2.57911e+07	9.4596e+06	1.70161e+07	0.94166
Com_16	2-Naphthalenol	C10H8O	43.19	135-19-3		1452	3496141	2633932	3925941	3019652	2263324	2966245	3180054	2317357	4609730	2608309	5418478	1547229	3970246	2709222	4860248	2419300	2875546	1453526	3.05087e+06	3.28019e+06	3.04801e+06	0.95754

## Sheet: Table S2
Table S2. Differently accumulated volatile metabolites between the raw and cooked potatoes
Compound_ID	Name	Formula	RT[min]	CAS No.	Avg Calculated RI	Library RI	Class	SH3-R1	SH3-R2	SH3-R3	ZS49-R1	ZS49-R2	ZS49-R3	SH3-B1	SH3-B2	SH3-B3	ZS49-B1	ZS49-B2	ZS49-B3	SH3-S1	SH3-S2	SH3-S3	ZS49-S1	ZS49-S2	ZS49-S3	Raw.aver	Boiling.aver	Steaming.aver	P-value
Com_93	Benzaldehyde,3,4-dimethyl-	C9H10O	20.543	5973-71-7	1786	1790	Benzene and substituted derivatives	181609	456042	445866	359334	246303	537438	2340699	1896662	1151975	2070502	2272794	1978139	1471870	1570799	1124578	1552392	2138524	1713358	371099	1.9518e+06	1.59525e+06	1.2528e-07
Com_29	Phenylacetaldehyde	C8H8O	15.537	122-78-1	1625	1081	aldehydes	76961780	85603862	110323577	29726820	26235646	47046357	2989618	824705	2860753	1611953	739860	2420423	21437711	40043076	9120010	11070515	7035438	10335519	6.26497e+07	1.90789e+06	1.6507e+07	2.8225e-07
Com_78	1H-Pyrrole,2-phenyl-	C10H9N	41.711	3042-22-6	N/A	1373	Benzene and substituted derivatives	217287	828677	1027608	153359	133449	404345	18383	9192.23	9192.26	9192.11	9191.99	9191.71	199868	582395	91300	168635	111505	78952	460788	10723.9	205442	4.9164e-07
Com_37	Benzenemethanol	C7H8O	22.747	100-51-6	1857	1036	Benzene and substituted derivatives	16979336	11218212	26184234	9284589	13226683	10492320	1155465	2599836	411022	570893	376839	481209	1568581	586364	300623	717902	1931666	338852	14564229	932544	907331	9.3269e-07
Com_66	2-Phenylpropenal	C9H8O	20.289	4432-63-7	1778	1148	aldehydes	552514	3221728	2140333	659387	493596	1268311	23638	245.994	16569	491	246.112	1615	458115	1282043	95701	435175	234744	256855	1.38931e+06	7134.18	460439	1.1824e-06
Com_35	Methanethiol	CH4S	1.412	74-93-1	N/A	N/A	alcohols	2601035	9435591	17169667	4052686	1338240	6050332	238902	70267	324168	284037	83457	188619	7730505	16702745	1933851	3301500	1615097	2681077	6.77459e+06	198242	5.6608e+06	4.8212e-06
Com_73	beta methyl mercapto propionaldehyde	C4H8OS	10.6	N/A	1445	847	aldehydes	863695	1760595	3776020	1157273	337636	1351110	68705	40846	107358	108450	16143	79171	1402135	2671860	326336	514743	303620	532844	1.54105e+06	70112.2	958590	2.025e-05
Com_54	1H-Pyrrole-2-carboxaldehyde	C5H5NO	27.167	1003-29-8	2000	988	aldehydes	155559	469952	547148	341347	203403	390056	104205	4760.11	44102	12131	9519	61413	317550	537825	273596	441332	302148	182827	351244	39355	342546	3.1083e-05
Com_48	Ethanone,1-(9H-pyrido[3,4-b]indol-1-yl)-	C13H10N2O	47.385	50892-83-6	N/A	1982	ketones	249233	1375212	4241500	359670	362645	784749	123528	47370	4988.61	9976	15477	77583	2240333	2565629	447159	1254352	569728	527413	1.22883e+06	46487.1	1.26744e+06	3.4712e-05
Com_105	2-Tridecanone	C13H26O	27.338	593-08-8	2006	1449	ketones	251092	705409	705868	593323	343619	683717	214210	114277	276126	131397	84111	228550	204172	166539	63183	107479	147815	104767	547171	174778	132326	0.00012093
Com_67	1-Dodecanol	C12H26O	7.663	112-53-8	1320	1457	alcohols	483379	194600	71438	289396	72631	92587	1507285	829012	2130135	2147310	1128302	2006852	1275261	1298621	190886	674303	1634922	490527	200672	1624816	927420	0.00012638
Com_55	Succinimide	C4H5NO2	36.939	123-56-8	2448	2438	others	716501	2953971	8299544	934227	493829	2021217	220034	150971	174817	144025	123390	119443	5516891	11713451	1021056	2068540	615239	1075593	2.56988e+06	155447	3.66846e+06	0.00021839
Com_91	Benzenamine,N-nitroso-N-phenyl-	C12H10N2O	36.308	86-30-6	2410	1826	Benzene and substituted derivatives	323248	166663	92521	65588	22806	94967	6821	2999.23	5997	2999.11	2998.99	2998.71	161856	205532	2999.26	63807	32933	23439	127632	4135.67	81761	0.00027416
Com_77	Docosanoic acid	C22H44O2	42.378	112-85-6	N/A	2564	others	737185	2976832	8471861	2262721	1056450	2093620	598385	381386	214269	362526	156347	370026	485016	969004	210764	272639	661522	252036	2.93311e+06	347156	475164	0.00030559
Com_109	Indolizine	C8H7N	36.452	274-40-8	2419	991	others	578386	1174604	3099172	306559	539998	818607	99928	81664	55094	60531	25928	1224	932885	765698	234587	254466	205300	250591	1086221	54061.5	440588	0.00040339
Com_28	Benzeneethanol	C8H10O	23.8	1960-12-08	1891	1136	Benzene and substituted derivatives	5465919	5162701	6874210	4284960	12376780	4929320	442311	308051	88998	254237	1069	168719	455412	101976	116594	144624	2011922	135135	6.51565e+06	210564	494277	0.00047251
Com_104	3-(Ethyl)isoxazole	C5H7NO	2.649	30842-92-3	1006	780	others	8342609	12525033	12000498	7813062	11026284	14797778	1959998	759097	3025975	2652339	1644422	5309855	3717506	8335749	1624993	11344517	7657143	10536627	1.10842e+07	2.55861e+06	7.20276e+06	0.001029
Com_46	2-Methoxy-4-vinyl-phenol	C9H10O2	31.66	7786-61-0	2176	1293	phenols	604751	1110291	1213220	439794	650075	289204	440876	183485	164641	56634	79656	152294	1044783	306019	2329063	929317	449685	585731	717889	179598	940766	0.0010393
Com_14	Benzaldehyde	C7H6O	12.264	N/A	1512	982	Benzene and substituted derivatives	7000589	15575545	19355948	6029293	5593626	8681479	2315409	4568876	2264614	2270250	1390376	3215749	7307899	12841764	2507705	5600745	5848192	3686707	1.03727e+07	2670879	6.29884e+06	0.0014011
Com_30	Formamide,N,N-dibutyl-	C9H19NO	19.346	761-65-9	1748	1153	others	1720224	2098072	2363968	3167829	2404494	2794101	1862221	1888855	2282548	1739308	1727327	1779780	1907965	1864414	1178825	1413660	1360578	1451139	2.42478e+06	1.88001e+06	1.52943e+06	0.0015814
Com_51	2,4-Heptadienal,(E,E)-	C7H10O	11.57	3/5/4313	1485	921	aldehydes	3393723	973626	948421	1411898	836899	532638	5909121	3410720	7538951	10241807	6245284	7931125	3883954	3088837	444274	2954881	6952965	2162608	1.34953e+06	6.8795e+06	3.24792e+06	0.0017094
Com_32	Benzaldehyde,3-hydroxy-4-methoxy-	C8H8O3	38.384	621-59-0	2544	1392	Benzene and substituted derivatives	1438831	2170917	5791263	1843968	1629578	1355447	1116900	403744	668801	350330	196758	292692	2205991	2015430	25037251	1867470	5302110	870976	2.37167e+06	504871	6216538	0.0019308
Com_115	Benzaldehyde,4-hydroxy-	C7H6O2	42.972	123-08-0	N/A	1203	Benzene and substituted derivatives	913985	1934231	2058219	1047460	628610	1175641	517432	508441	522205	547387	476872	494371	1182863	1700937	696786	792062	771986	557376	1.29302e+06	511118	950335	0.0028033
Com_74	Hexadecane,2-methyl-	C17H36	17.552	1560-92-5	1690	1647	alkanes	4564068	2368367	1377422	1519463	1615883	1482288	985384	1925557	1509863	1178103	767561	944759	909746	989593	574443	786946	1124624	935984	2.15458e+06	1.21854e+06	886889	0.00445
Com_8	2-Phenyl thieno[2,3 -d]pyrimidin-4(3H)-one	C12H8N2OS	39.89	N/A	2668	2203	phenols	1458633	2216573	2462646	1112291	1219221	1400673	1499004	1060467	1033535	885431	785967	879581	2310562	2328984	1450678	1639232	1404476	1594637	1.64501e+06	1.024e+06	1.78809e+06	0.0051679
Com_9	4-Quinolinecarboxaldehyde	C10H7NO	36.154	4363-93-3	2401	1527	aldehydes	2662130	14004151	10873839	9519906	4870081	12083691	1131373	236819	1111972	2396277	495566	5733743	12268493	12421158	1011857	8295229	7383493	4126312	9.0023e+06	1.85096e+06	7.58442e+06	0.005201
Com_53	2,4-Nonadienal,(E,E)-	C9H14O	17.344	5910-87-2	1684	1699	aldehydes	6520116	1638307	1447110	2263382	475229	1069689	11071544	4847430	21083770	12234461	8669765	14199167	4008537	7478524	430820	1749347	9944652	1489074	2.23564e+06	1.20177e+07	4.18349e+06	0.0054087
Com_92	Ethyl (Z)-3-(2-Ethoxyethenyl)pyridine-4-carboxylate	C12H15NO3	22.995	N/A	1865	1649	ester	402389	483420	490960	451698	449034	365299	248270	269544	411890	361608	373642	324878	342341	395900	292616	280387	310999	364509	440467	331639	331125	0.0060868
Com_81	3-Octen-2-one	C8H14O	9.504	1669-44-9	1401	960	ketones	213523	315117	109556	347982	181599	217367	1182854	399748	1736624	750760	703461	1155749	301773	224194	9335	161458	490822	171693	230857	988199	226546	0.0073895
Com_59	Pyridine,3-phenyl-	C11H9N	32.344	1008-88-4	2207	1361	Benzene and substituted derivatives	2506061	10205216	18631754	1427691	998870	4062810	1490957	655845	381320	495502	289299	196765	3183364	8925686	574904	1380821	686249	857058	6.3054e+06	584948	2601347	0.0080863
Com_111	Cyclohex-2-en-1-yl methanol	C7H12O	10.875	N/A	1457	1005	alcohols	1279453	209163	154934	500369	183311	125498	1258448	877197	2234759	1777310	1303881	1204026	764658	567852	62930	493946	1062856	295605	408788	1.4426e+06	541308	0.0086241
Com_31	Hexadecane	C16H34	14.551	544-76-3	1593	1600	alkanes	3978843	2562367	1784134	1851834	1820341	1706448	1499051	1923658	1797931	1271729	1292719	1397158	1464186	1377597	982934	1189939	1699581	1467237	2.28399e+06	1.53037e+06	1363579	0.0097907
Com_50	Formic acid, pentyl ester	C6H12O2	6.056	638-49-3	1243	882	ester	4177170	2370550	985586	1799823	934640	1287304	671749	228223	867982	594113	305104	788752	630003	749104	29388	340681	766597	175915	1.92585e+06	575987	448615	0.010056
Com_52	1-Ethyl-4-methylenecyclohexane	C9H16	9.665	N/A	1407	947	ester	2336444	2612344	1568096	1333471	762045	1449696	376369	146426	502426	464703	228119	712387	664546	1483736	55757	363101	1498262	215873	1677016	405072	713546	0.016792
Com_116	2-Nonenal,(Z)- (Z)-	C9H16O	12.633	60784-31-8	1525	1112	aldehydes	418852	204739	256436	211463	112852	142915	383565	218489	485312	359207	271827	449253	219584	227621	72062	98492	335933	98342	224543	361276	175339	0.024699
Com_90	1-Heptadecanol	C17H36O	31.429	1454-85-9	2166	1954	alcohols	263800	114116	351180	175137	247445	193496	240225	735157	306263	453226	447043	461166	385424	449964	300486	217656	298732	807939	224196	440513	410034	0.025765
Com_41	Methanone,diphenyl-	C13H10O	36.976	119-61-9	2450	1603	ketones	961882	1180921	1848193	1430884	1140619	1512590	1116126	1140279	1347315	1035915	1062816	869123	1179220	1167155	815189	635338	696945	1041569	1.34585e+06	1.09526e+06	922569	0.028888
Com_112	4-Chloro-n-butyltrimethylammonium chloride	C7H17Cl2N	1.656	N/A	N/A	N/A	others	5975668	14183344	19683360	10511804	10914398	11523426	3541727	2069084	4611536	1103	1224	5291668	6037304	15873275	4791497	7268466	11162776	5054314	12132000	2586057	8.36461e+06	0.030234
Com_39	Benzoic acid	C7H6O2	36.496	65-85-0	2422	1150	Benzene and substituted derivatives	2119053	2601194	2789368	1767653	1568573	2019814	2044754	1629849	1705994	1426585	1624594	1398663	1956705	1897688	1465959	1499326	1668271	1496448	2.14428e+06	1.63841e+06	1.66407e+06	0.030569
Com_57	1-Decanol	C10H22O	25.892	112-30-1	1959	1258	alcohols	456854	306295	466651	279208	362819	308069	464062	1414185	520558	629696	488749	513700	566338	580031	411037	367514	357483	809458	363316	671825	515310	0.03686
Com_1	1,2-Tetradecanediol	C14H30O2	35.658	21129-09-9	2374	1818	alcohols	289188	170218	450623	253414	422297	256225	297109	1444803	405149	1135224	840454	493496	1034002	1140229	460585	255005	411646	1150399	306994	769372	741978	0.037161
Com_96	1-Phenyl-2-ethenylnitrile	C9H7N	24.139	1885-38-7	1902	1246	phenols	310526	693232	782669	362823	393554	692972	247399	231584	208303	225238	373978	383862	719743	553985	180899	496048	399264	373373	539296	278394	453885	0.038324

## Sheet: Table S3
Table S3. Differently accumulated volatile metabolites between ZS49 and SH3
Compound_ID	Name	Formula	RT[min]	CAS No.	Avg Calculated RI	Library RI	Class	SH3-R1	SH3-R2	SH3-R3	SH3-B1	SH3-B2	SH3-B3	SH3-S1	SH3-S2	SH3-S3	ZS49-R1	ZS49-R2	ZS49-R3	ZS49-B1	ZS49-B2	ZS49-B3	ZS49-S1	ZS49-S2	ZS49-S3	ZS49.aver	SH3.aver	P-value
Com_58	3-(4-Isopropylthiazol-2-yl)-6-phenyl-[1,2,4]triazolo[3,4-b]-[1,3,4]thiadiazole	C15H13N5S2	8.363	N/A	1351	N/A	-	1204704	1258724	1181325	1407206	1234026	1331408	1212686	1431896	1223616	1593669	1479924	1649114	1586108	1671593	1594486	1527315	1629457	1701217	1.60365e+06	1.27618e+06	3.2681e-07
Com_79	4-Ethynylbiphenyl	C14H10	40.172	N/A	2693	1578	-	724522	1271815	1141535	779988	1031227	765512	1059977	870724	959984	837926	808180	816920	791201	697783	685032	665836	795070	864217	773574	956143	0.014105
Com_20	1H-Purine-2,6-dione, 3,7-dihydro-1,3,7-trimethyl-	C8H10N4O2	45.859	1958-08-02	N/A	3313	-	22244724	8728335	29300488	9447896	34268528	7969210	64073000	4220503	10216353	11033613	5792619	6918032	4671597	5494324	3793785	3885578	3673520	16846027	6.90101e+06	2.11632e+07	0.015146
Com_39	Benzoic acid	C7H6O2	36.496	65-85-0	2422	1150	Benzene and substituted derivatives	2119053	2601194	2789368	2044754	1629849	1705994	1956705	1897688	1465959	1767653	1568573	2019814	1426585	1624594	1398663	1499326	1668271	1496448	1.60777e+06	2023396	0.015258
Com_8	2-Phenyl t h i e n o [2, 3 -d] p y r i m i d i n -4(3H) -o n e	C12H8N2OS	39.89	N/A	2668	2203	phenols	1458633	2216573	2462646	1499004	1060467	1033535	2310562	2328984	1450678	1112291	1219221	1400673	885431	785967	879581	1639232	1404476	1594637	1213501	1757898	0.027799
Com_63	n-Hexadecane	C16H34	23.864	N/A	1893	1600	alkanes	4456105	1557169	934009	908408	1100758	585557	756719	446843	412647	522877	657599	709381	692373	393116	394933	342657	440183	666865	535554	1.2398e+06	0.037468
Com_84	Benzaldehyde, 3-hydroxy-	C7H6O2	40.94	100-83-4	2768	1203	Benzene and substituted derivatives	295641	317294	323809	404297	306077	400291	395438	513427	265889	251636	236851	283704	289947	237242	345303	252624	437601	265070	288886	358018	0.039768

## Sheet: Table S4
Table S4. Identification of Nonvolatile metabolites in raw and cooked potatoes
Compound_ID	Name	Formula	Molecular Weight	RT [min]	m/z	Class	SH3-R1	SH3-R2	SH3-R3	ZS49-R1	ZS49-R2	ZS49-R3	SH3-B1	SH3-B2	SH3-B3	ZS49-B1	ZS49-B2	ZS49-B3	SH3-S1	SH3-S2	SH3-S3	ZS49-S1	ZS49-S2	ZS49-S3	Raw.aver	Boiling.aver	Steaming.aver	P-value
7325_neg	N-{4-methyl-3-[(2-toluidinocarbothioyl)amino]phenyl}methanesulfonamide	C16 H19 N3 O2 S2	349.094	4.798	348.087	_	125868	119586	132391	160079	158084	186008	7.32662e+06	8.94855e+06	1.17089e+07	1.90128e+07	1.66903e+07	2.09231e+07	9.19209e+06	1.18057e+07	1.21074e+07	5.71549e+06	5.62855e+06	5.4884e+06	147003	1.41017e+07	8.32293e+06	6.62e-13
9165_neg	UDP-D-glucuronate	C15 H22 N2 O18 P2	580.032	1.27	579.025	Nucleosides, nucleotides, and analogues	169660	157529	171150	250811	267498	221703	2.52594e+06	2.90707e+06	2.31484e+06	2.7177e+06	4.91523e+06	4.11782e+06	220521	195848	193931	229709	218316	251258	206392	3.24977e+06	218264	9.09e-13
1575_pos	Nicotinamide adenine dinucleotide (NAD+)	C21 H27 N7 O14 P2	663.109	1.449	664.116	Nucleosides, nucleotides, and analogues	2.07937e+06	2.20958e+06	2.21291e+06	2.61576e+06	2.99694e+06	3.7542e+06	3.26468e+07	2.13592e+07	3.39616e+07	2.98924e+07	2.90272e+07	4.01943e+07	3.74646e+06	3.81357e+06	4.64137e+06	2.79087e+06	2.51203e+06	3.65819e+06	2.64479e+06	3.11802e+07	3.52708e+06	6.72e-12
930_neg	Uridine 5'-diphosphogalactose	C15 H24 N2 O17 P2	566.055	1.535	565.047	Nucleosides, nucleotides, and analogues	1.03511e+07	2.07849e+07	2.40124e+07	1.11286e+07	6.34961e+06	6.19976e+06	6.10217e+08	5.88224e+08	5.71125e+08	5.66025e+08	5.10788e+08	4.93057e+08	1.86451e+08	2.48719e+08	2.3569e+08	1.76314e+08	2.10093e+08	1.76293e+08	1.31377e+07	5.56573e+08	2.05593e+08	1.3e-11
1639_pos	Adenosine 5'-monophosphate	C10 H14 N5 O7 P	347.063	1.453	348.07	Nucleosides, nucleotides, and analogues	2.31646e+06	2.45613e+06	2.81335e+06	2.47494e+06	2.8356e+06	5.58146e+06	3.95379e+08	2.57839e+08	2.08715e+08	2.32209e+08	1.15976e+08	2.35393e+08	5.12645e+08	4.99633e+08	5.19444e+08	2.14182e+08	1.987e+08	1.26591e+08	3.07966e+06	2.40919e+08	3.45199e+08	2.24e-11
699_neg	Trehalose 6-phosphate	C12 H23 O14 P	422.082	5.295	421.075	Lipids and lipid-like molecules	2.13026e+06	584737	3.79877e+06	863307	894739	590542	5.086e+08	5.30974e+08	1.85657e+08	2.17785e+08	2.42826e+08	4.73373e+08	1.15123e+08	1.01707e+08	1.50963e+08	2.03467e+08	6.65656e+07	8.22161e+07	1.47706e+06	3.59869e+08	1.20007e+08	5.12e-11
10443_pos	3-Methoxyflavone	C16 H12 O3	274.063	5.527	275.07	Phenylpropanoids and polyketides	714249	651856	905850	728991	691873	627236	935186	736435	659785	724243	663543	707394	5.02226e+06	1.23771e+07	1.0566e+07	1.56493e+07	2.2271e+07	8.35292e+06	720009	737764	1.23731e+07	1.19e-10
2611_pos	L-Glutathione (reduced)	C10 H17 N3 O6 S	307.084	1.473	308.091	Organic acids and derivatives	1.60509e+06	1.68209e+06	1.69261e+06	2.04746e+06	2.43937e+06	2.54761e+06	3079227997	2251934934	2822436218	3395152471	2137281997	3836976301	1399562386	2553395530	2759687453	3.22114e+08	3.8424e+08	1.03571e+08	2.00237e+06	2920501653	1253761783	1.37e-10
569_neg	L-Glutathione oxidized	C20 H32 N6 O12 S2	612.152	2.369	611.145	Organic acids and derivatives	3.49944e+08	3.17801e+08	4.40675e+08	2.16671e+08	3.72394e+08	6.48887e+08	1.13347e+07	5.94967e+06	6.42004e+06	1.3853e+07	8.24706e+06	5.88515e+06	1.71396e+07	1.15296e+07	1.26452e+07	2.39188e+07	3.01603e+07	4.40758e+07	3.91062e+08	8.61494e+06	2.32449e+07	2.76e-10
3116_neg	1,2,3-cyclopropanetricarboxylic acid	C6 H6 O6	174.016	5.545	173.008	_	5.0694e+07	4.96951e+07	5.15446e+07	7.50343e+07	7.56576e+07	6.08288e+07	4.91075e+06	3.59917e+06	3.47313e+06	4.82477e+06	3.11379e+06	2.66029e+06	4.73801e+06	7.28965e+06	7.40104e+06	1.04258e+07	1.67325e+07	9.7094e+06	6.05758e+07	3.76365e+06	9.38273e+06	2.94e-10
16608_neg	LPC 14:0	C22 H46 N O7 P	513.307	8.692	512.299	Lipids and lipid-like molecules	126417	126496	158916	146858	148307	156920	1.50681e+06	2.18515e+06	1.23886e+06	546837	1.33605e+06	891968	1.33252e+06	1.37768e+06	1.66002e+06	1.48524e+06	1.6985e+06	1.45913e+06	143986	1.28428e+06	1.50218e+06	5.22e-10
7241_neg	gamma-Glutamylcysteine	C8 H14 N2 O5 S	250.062	4.877	249.055	Organic acids and derivatives	245693	174395	307007	265445	240945	227884	342014	290564	245068	260631	380352	305370	6.41785e+06	9.4028e+06	1.27689e+07	4.27459e+06	3.11885e+06	2.64491e+06	243561	304000	6.43798e+06	5.39e-10
2444_neg	6-Hydroxymelatonin	C13 H16 N2 O3	248.119	5.086	247.112	Organoheterocyclic compounds	8.54559e+06	6.52719e+06	1.36533e+07	1.5616e+07	1.49048e+07	1.56745e+07	374492	420568	418422	422004	215990	235820	2.38274e+06	4.94503e+06	4.09945e+06	2.0577e+06	2.32768e+06	7.83597e+06	1.24869e+07	347883	3.94143e+06	7.82e-10
1624_neg	N-Acetyl-α-D-glucosamine 1-phosphate	C8 H16 N O9 P	301.057	1.445	346.055	_	2.47184e+06	2.17256e+06	2.20058e+06	2.11045e+06	2.27069e+06	2.41899e+06	2.06475e+08	2.04759e+08	1.14757e+08	102696867	5.37307e+07	9.85439e+07	2.21256e+08	2.07645e+08	1.99178e+08	7.17601e+07	4.94066e+07	4.71343e+07	2.27418e+06	1.30161e+08	1.3273e+08	9.8e-10
2104_neg	Adenosine diphosphate ribose	C15 H23 N5 O14 P2	559.071	1.45	558.064	Nucleosides, nucleotides, and analogues	4.25831e+06	3.74272e+06	3.79099e+06	4.14983e+06	4.06881e+06	4.16725e+06	55161707	5.0502e+07	6.14438e+07	4.17457e+07	2.9499e+07	4.85826e+07	5.44318e+07	5.38661e+07	6.14516e+07	2.09251e+07	2.64218e+07	2.36666e+07	4.02965e+06	4.78225e+07	4.01272e+07	1.34e-09
10_neg	Chlorogenic acid	C16 H18 O9	354.095	5.308	353.088	Organic oxygen compounds	1.19292e+08	4.02965e+07	1.65655e+08	8.84489e+07	7.18065e+07	2.26711e+07	12483938904	11235418565	3617962615	4259811957	3181630309	6500986286	6151639254	3390642374	5960717306	8229067442	16147299366	4663368635	8.46952e+07	6879958106	7423789063	1.56e-09
1163_pos	(+/-)12(13)-DiHOME	C18 H34 O4	296.235	8.4	297.243	Lipids and lipid-like molecules	1.23618e+08	9.80058e+07	1.67617e+08	7.55316e+07	5.55245e+07	7.25104e+07	1.26795e+07	1.0059e+07	9.44955e+06	9.52699e+06	1.15952e+07	2.46704e+07	6.64414e+06	7.48532e+06	5.48059e+06	6.80349e+06	7.1771e+06	9.23018e+06	9.88012e+07	1.29968e+07	7.1368e+06	1.78e-09
4728_neg	LPS 18:2	C24 H44 N O9 P	521.275	9.126	520.268	Lipids and lipid-like molecules	2.50888e+06	1.93978e+06	2.80479e+06	2.72198e+06	2.28012e+06	1.71126e+06	1.86769e+07	1.48363e+07	1.16856e+07	9.57234e+06	1.95076e+07	1.27853e+07	1.1966e+07	9.24236e+06	1.0371e+07	1.11718e+07	1.92526e+07	1.17088e+07	2.3278e+06	1.45107e+07	1.22854e+07	1.91e-09
13721_neg	LPE 15:1	C20 H40 N O7 P	437.254	8.498	436.247	Lipids and lipid-like molecules	110014	103543	116452	119738	125424	129540	567247	845479	432974	253941	466647	378600	1.41383e+06	1.01787e+06	1.1042e+06	1.26544e+06	2.30239e+06	1.07853e+06	117452	490815	1.36371e+06	1.93e-09
110_pos	2-Hydroxy-2-methylbutanedioic acid	C5 H8 O5	148.037	4.869	171.027	Lipids and lipid-like molecules	4.56407e+07	4.27526e+07	5.36553e+07	1.78737e+08	1.11949e+08	1.26198e+08	4.03173e+06	879096	1.12431e+06	1.35268e+06	5.5849e+06	6.78608e+06	459896	446653	476671	630089	664174	599451	9.31554e+07	3.29313e+06	546156	2.22e-09
161_pos	Carvone	C10 H14 O	150.105	7.087	151.112	Lipids and lipid-like molecules	9.06202e+07	9.92893e+07	1.41721e+08	8.84112e+07	7.94987e+07	3.21173e+07	8.53873e+06	1.73347e+07	1.23797e+07	9.55145e+06	1.106e+07	1.16111e+07	8.03796e+06	6.34732e+06	5.70471e+06	6.42404e+06	6.71621e+06	5.17758e+06	8.86095e+07	1.17459e+07	6.4013e+06	2.49e-09
2031_pos	Adenosine diphosphate (ADP)	C10 H15 N5 O10 P2	427.029	1.481	428.037	Nucleosides, nucleotides, and analogues	5.53937e+06	5.88521e+06	5.65857e+06	6.68872e+06	7.66342e+06	9.59977e+06	3.76085e+07	4.26846e+07	9.99655e+07	1.17047e+08	8.30488e+07	1.43774e+08	7.81954e+06	6.4735e+06	6.7784e+06	7.13647e+06	6.46418e+06	9.35428e+06	6.83918e+06	8.73548e+07	7.33773e+06	2.93e-09
10094_pos	Epigallocatechin	C15 H14 O7	306.076	1.453	307.083	Phenylpropanoids and polyketides	3.16502e+08	3.0486e+08	3.88562e+08	1.06011e+08	1.94074e+08	264798068	2.66884e+07	2.46541e+07	7.11803e+06	2.30125e+07	2.10818e+07	2.33504e+07	1.71495e+07	1.04882e+07	1.1602e+07	1.29841e+07	1.20221e+07	1.16632e+07	2.62468e+08	2.09842e+07	1.26515e+07	3.38e-09
39_neg	D-(-)-Quinic acid	C7 H12 O6	192.063	5.306	191.055	Organic oxygen compounds	2.13844e+08	8.67475e+07	1.20522e+08	1.12745e+08	8.35244e+07	4.79561e+07	5143925233	5664018824	1972819963	2563983012	2039037151	4227963879	2833203636	1666757305	2819924342	4327506081	8409494417	2365308901	1.1089e+08	3601958010	3737032447	3.44e-09
4610_neg	Dl-3-Hydroxy-kynurenine	C10 H12 N2 O4	224.079	5.155	223.072	Organic oxygen compounds	279964	336048	250613	487939	426158	882264	691831	504448	368572	342287	479294	392177	9.26849e+06	1.2096e+07	1.43627e+07	8.45375e+06	3.11032e+06	1.48266e+07	443831	463101	1.0353e+07	3.57e-09
16806_neg	Tyrosylalanine	C12 H16 N2 O4	252.111	4.878	251.103	Organic acids and derivatives	1.806e+06	1.95938e+06	1.86608e+06	1.95946e+06	1.92863e+06	3.00886e+06	696766	373804	696401	534632	464998	382479	2.35483e+06	3.63388e+06	3.95516e+06	2.84889e+06	2.15984e+06	3.56071e+06	2.08807e+06	524847	3.08555e+06	4.41e-09
9899_neg	LPS 18:3	C24 H42 N O9 P	519.259	8.577	518.252	Lipids and lipid-like molecules	378142	170477	345191	598829	206161	206113	6.63424e+06	4.55825e+06	3.48859e+06	2.55837e+06	4.84579e+06	2.82341e+06	5.12179e+06	3.12379e+06	3.24747e+06	4.62879e+06	7.9041e+06	3.64999e+06	317486	4.15144e+06	4.61265e+06	4.78e-09
4893_neg	2'-Deoxyguanosine 5'-monophosphate (dGMP)	C10 H14 N5 O7 P	347.062	1.791	346.055	Nucleosides, nucleotides, and analogues	8.41022e+06	8.78265e+06	7.49261e+06	9.15051e+06	9.40454e+06	9.919e+06	9.64753e+07	9.15888e+07	43370005	5.88538e+07	2.67913e+07	5.97643e+07	1.47462e+08	1.51427e+08	1.35349e+08	7.89153e+07	6.88626e+07	1.06454e+08	8.85992e+06	6.28072e+07	1.14745e+08	5.29e-09
8228_pos	4-Methyl-5-thiazoleethanol	C6 H9 N O S	143.041	4.924	144.048	Organoheterocyclic compounds	1.28583e+06	3.6819e+06	1.07121e+06	3.23969e+06	2.96698e+06	2.34305e+06	3.01249e+06	4.60985e+06	5.09378e+06	4.38314e+06	3.03386e+06	1.96288e+06	2.90999e+07	2.47808e+07	2.9862e+07	3.34853e+07	3.55878e+07	3.60457e+07	2.43144e+06	3.68267e+06	3.14769e+07	5.38e-09
4973_pos	Glu-Glu	C10 H16 N2 O7	276.096	1.331	259.093	Organic acids and derivatives	1.28445e+07	8.39675e+06	7.64331e+06	3.32457e+06	4.86287e+06	6.71561e+06	3.0075e+07	3.49408e+07	2.43945e+07	2.89984e+07	9.96978e+06	2.3762e+07	9.63136e+07	1.07199e+08	112348225	1.43705e+08	1.2903e+08	123582109	7.29794e+06	2.53567e+07	118696326	6.54e-09
233_neg	LPC 18:2	C26 H50 N O7 P	565.34	9.232	564.332	Lipids and lipid-like molecules	8.30706e+06	6.40118e+06	8.43265e+06	3.82154e+07	2.61498e+07	2.41044e+07	5.44741e+08	5.29776e+08	4.47628e+08	2.29487e+08	4.41888e+08	2.76403e+08	3.13838e+08	3.21502e+08	384267967	3.39148e+08	4.24852e+08	6.22356e+08	1.86017e+07	411653869	4.00994e+08	6.73e-09
484_pos	Mupirocin	C26 H44 O9	522.281	4.841	262.148	Lipids and lipid-like molecules	794172	170203	918729	245852	205258	396392	223873	297276	187907	252166	246538	254520	4.03481e+06	5.96724e+06	6.293e+06	7.57397e+06	3.9231e+06	8.96961e+06	455101	243713	6.12695e+06	6.92e-09
7943_pos	Methyl nicotinate	C7 H7 N O2	137.048	5.103	138.055	Organoheterocyclic compounds	2.95542e+07	2.70996e+07	2.99298e+07	3.1537e+07	4.63507e+07	3.39686e+07	9.88762e+07	9.09917e+07	8.38513e+07	7.94151e+07	7.5385e+07	8.24899e+07	1.09358e+08	1.43303e+08	1.71233e+08	1.11613e+08	1.5569e+08	8.90577e+07	3.30733e+07	8.51682e+07	1.30042e+08	8.42e-09
886_neg	4-(2-((4-Cyanophenyl)amino)oxazol-5-yl)benzonitrile	C17 H10 N4 O	286.089	1.284	285.081	Organoheterocyclic compounds	2.6577e+06	5.40853e+06	5.75138e+06	1.70312e+06	8.35822e+06	8.78732e+06	8.90779e+07	7.78244e+07	5.43651e+07	8.81998e+07	135045842	9.76186e+07	7.0112e+06	6.84899e+06	6.03412e+06	9.92999e+06	8.71427e+06	7.32838e+06	5.44438e+06	9.03553e+07	7.64449e+06	9.2e-09
1713_neg	4-Hexylresorcinol	C12 H18 O2	194.13	6.125	239.128	Benzenoids	3.95744e+07	2.42165e+07	5.93097e+07	1.38918e+07	1.49063e+07	7.13668e+07	2.72935e+06	1.21912e+06	721917	1.02104e+06	946771	1.82071e+06	474905	353610	348752	1.62992e+06	396291	372375	3.72109e+07	1.40982e+06	595975	1.13e-08
4636_pos	N-Oleoyl Glycine	C20 H37 N O3	339.278	8.565	340.285	Organic acids and derivatives	1.82713e+07	1.95808e+07	2.59476e+07	6.11574e+06	4.96083e+06	3.92023e+06	637335	517620	539960	579609	741165	735108	356689	378316	395025	515597	505765	387247	1.31327e+07	625133	423107	1.39e-08
14318_neg	LNAPE 18:2/N-2:0	C25 H46 N O8 P	519.296	9.765	518.289	Lipids and lipid-like molecules	388193	408185	507418	484144	458548	532467	3.82491e+06	7.89369e+06	5.21564e+06	4.82913e+06	5.60491e+06	4.41287e+06	1.11038e+06	1.27437e+06	1.9661e+06	2.87867e+06	2.87107e+06	4.36562e+06	463159	5.29686e+06	2.41104e+06	1.4e-08
64_neg	13-Hpotre(R)	C18 H30 O4	310.214	7.539	309.207	_	1711424907	6.50793e+08	1191555099	3.41238e+08	2.85057e+08	2.40021e+08	1.97126e+07	1.50674e+07	8.50536e+06	3.97853e+06	4.50781e+06	7.39047e+06	6.14413e+06	5.64558e+06	3.33305e+06	1.86153e+07	1.0502e+07	3.19158e+06	7.36682e+08	9.86035e+06	7.90528e+06	1.64e-08
9620_pos	gamma-Nonanolactone	C9 H16 O2	156.115	6.424	157.122	Organoheterocyclic compounds	1.40981e+08	198798526	2.57785e+08	5.1771e+07	4.75387e+07	9.86713e+07	1.09433e+07	1.48062e+07	7.73729e+06	8.00567e+06	7.01122e+06	9.14809e+06	8.05302e+06	5.04167e+06	5.82785e+06	5.08408e+06	6.93152e+06	3.85204e+06	1.32591e+08	9.60863e+06	5.79836e+06	1.95e-08
6629_neg	2-Arachidonyl Glycerol ether	C23 H40 O3	400.268	5.519	399.261	Lipids and lipid-like molecules	1.44867e+06	1.01044e+06	1.36296e+06	1.49648e+06	1.40937e+06	382636	804139	641342	453620	499850	428575	410850	7.47795e+06	4.44735e+06	4.90921e+06	7.83002e+06	7.77315e+06	6.75946e+06	1.18509e+06	539729	6.53286e+06	1.96e-08
5850_neg	N-(4-chlorophenethyl)-1-adamantanecarboxamide	C19 H24 Cl N O	271.153	5.044	316.151	_	7.95738e+06	5.03622e+06	8.97007e+06	1.38478e+07	1.55315e+07	1.32623e+07	688051	673727	768025	707354	383854	413733	1.0575e+06	2.4886e+06	2.7623e+06	2.99573e+06	2.36035e+06	4.89902e+06	1.07675e+07	605791	2.76058e+06	2.52e-08
11166_neg	LPG 18:3	C24 H43 O9 P	506.264	8.829	505.257	Lipids and lipid-like molecules	212864	216817	347927	832091	322621	617658	9.20591e+06	9.94886e+06	3.87188e+06	4.89352e+06	5.98475e+06	5.27327e+06	3.11596e+06	2.82671e+06	3.4346e+06	6.27509e+06	7.49976e+06	5.90118e+06	424996	6.5297e+06	4.84222e+06	2.73e-08
201_pos	Methyl dihydrojasmonate	C13 H22 O3	226.157	6.96	227.164	Lipids and lipid-like molecules	8.08377e+07	9.01335e+07	1.03625e+08	3.0429e+07	2.49802e+07	1.85757e+07	852285	2.46704e+06	667578	590974	1.18566e+06	1.19507e+06	3.01153e+06	552405	423137	425182	331752	375417	5.80969e+07	1.15977e+06	853238	2.97e-08
18221_neg	LPC 15:0	C23 H48 N O7 P	527.323	9.116	526.315	Lipids and lipid-like molecules	106408	111359	126985	129093	128723	133666	288045	1.19608e+06	913051	534091	684794	509295	798991	769830	820535	1.4566e+06	1.24758e+06	1.06326e+06	122706	687559	1.02613e+06	3.43e-08
7116_pos	Guanine	C5 H5 N5 O	151.05	3.822	152.057	Organoheterocyclic compounds	1840288000	1334538983	5969841096	3183688026	2809293104	2680821730	2.15327e+08	272482617	6.52769e+07	1.14086e+08	6.36982e+07	6.73435e+07	8.01227e+08	1598718872	1783171928	1823666814	2299458689	1773552297	2969745157	1.33036e+08	1679965894	4.12e-08
8415_pos	6-(Dimethylamino)purine	C7 H9 N5	163.085	6.093	327.178	Organoheterocyclic compounds	5.59711e+07	3.32799e+07	104171711	3.03175e+07	2.66379e+07	1.0431e+08	1.45832e+07	8.50753e+06	5.17089e+06	9.18195e+06	7.9803e+06	8.6208e+06	4.31141e+06	2.597e+06	2.90111e+06	2.45782e+06	4.14159e+06	3.17969e+06	5.91147e+07	9.00744e+06	3.26477e+06	4.33e-08
286_neg	D-Mannose 6-phosphate	C6 H13 O9 P	260.029	1.33	259.022	Organic oxygen compounds	1.10195e+08	1.37216e+08	159367324	7.47458e+07	174750488	6.84372e+07	9.32728e+08	1086075542	8.15699e+08	9.80379e+08	6.83815e+08	1239134852	1.21429e+08	2.51589e+08	2.26415e+08	3.42048e+08	2.84151e+08	248745227	1.20785e+08	956305189	2.45729e+08	4.38e-08
1338_neg	Butylparaben	C11 H14 O3	194.091	6.357	193.084	Benzenoids	4.42004e+07	3.75141e+07	3.51566e+07	4.90772e+07	5.01136e+07	4.03186e+07	4.48177e+06	4.17018e+06	3.01254e+06	1.83076e+06	809464	2.71173e+06	1.0791e+06	255885	256951	1.38529e+06	2.23216e+06	601300	4.27301e+07	2.83607e+06	968448	4.46e-08
5734_neg	D-Xylulose 5-phosphate	C5 H11 O8 P	230.019	1.323	229.011	Organic oxygen compounds	1.19966e+06	1.31637e+06	776795	1.03752e+06	1.1486e+06	348375	1.4327e+07	2.4909e+07	1.17448e+07	1.5172e+07	1.19575e+07	2.84411e+07	852054	1.12827e+06	1.13648e+06	2.31193e+06	3.31115e+06	2.34758e+06	971220	1.77586e+07	1.84791e+06	4.79e-08
1728_pos	N6-Isopentenyladenosine	C15 H21 N5 O4	335.16	5.909	336.167	Nucleosides, nucleotides, and analogues	1.30206e+07	1.1492e+07	1.01386e+07	1.50401e+07	1.97979e+07	1.24654e+07	631780	930761	501577	659292	856583	720140	1.55347e+06	2.33293e+06	3.03306e+06	6.54537e+06	1.00147e+07	7.17033e+06	1.36591e+07	716689	5.10831e+06	5.7e-08
903_neg	6-nitro-1,3-dihydroisobenzofuran-1-one	C8 H5 N O4	179.021	5.158	178.014	_	7.26125e+07	6.59999e+07	1.38686e+08	125933845	1.13055e+08	1.27955e+08	1.01255e+07	2.12838e+07	2.0276e+07	1.55507e+07	3.90209e+07	3.03013e+07	2.30755e+06	2.68862e+06	4.55391e+06	1.06273e+07	8.07702e+06	5.09297e+06	1.07374e+08	2.27597e+07	5.55789e+06	5.73e-08
15388_neg	Lysope 18:1	C23 H46 N O7 P	479.301	9.359	478.294	Lipids and lipid-like molecules	182616	171515	212461	392170	196510	395287	1.07122e+06	1.78168e+06	1.01772e+06	1.5211e+06	2.23208e+06	1.81715e+06	1.05412e+06	1.2408e+06	1.5385e+06	1.60127e+06	2.55569e+06	1.77869e+06	258426	1.57349e+06	1.62818e+06	6.44e-08
84_pos	Dibutyl sebacate	C18 H34 O4	314.246	7.235	315.253	Lipids and lipid-like molecules	9.90153e+06	1.08549e+07	1.2126e+07	6.21333e+06	5.00276e+06	8.63858e+06	622612	1.35725e+06	590166	442218	870408	1.58087e+06	1.32565e+06	328633	238547	309650	408959	238901	8.78953e+06	910587	475058	7.23e-08
19934_pos	PC O-16:0	C24 H50 N O7 P	495.332	9.359	496.34	Lipids and lipid-like molecules	2.1487e+06	1.97856e+06	2.61054e+06	2.21618e+06	1.90021e+06	3.86194e+06	6.1869e+06	1.43034e+07	9.57331e+06	1.10836e+07	1.93448e+07	1.9029e+07	1.25863e+07	1.24483e+07	1.57979e+07	1.78124e+07	2.53567e+07	1.87838e+07	2.45269e+06	1.32535e+07	1.71309e+07	7.75e-08
157_neg	LPE 18:2	C23 H44 N O7 P	477.287	9.011	476.279	Lipids and lipid-like molecules	3.01898e+07	2.74927e+07	4.13631e+07	1.17071e+08	9.58738e+07	7.03411e+07	7.67198e+08	7.61666e+08	5.97317e+08	360209182	6.86773e+08	4.34562e+08	3.26053e+08	346839723	3.65395e+08	4.11884e+08	4.19306e+08	3.69026e+08	6.37219e+07	6.01288e+08	3.73084e+08	7.97e-08
16617_neg	LPC 16:1	C24 H48 N O7 P	539.322	8.924	538.315	Lipids and lipid-like molecules	153012	174583	191275	175175	174846	170282	1.5896e+06	1.98843e+06	721404	675238	1.16958e+06	934293	1.10221e+06	803419	835781	1.62777e+06	2.4829e+06	1.55587e+06	173195	1.17976e+06	1.40132e+06	8.19e-08
1672_pos	Adenosine 3'5'-cyclic monophosphate	C10 H12 N5 O6 P	329.053	2.26	330.06	Nucleosides, nucleotides, and analogues	1.42068e+08	5.86925e+07	349984608	375344847	3.42208e+08	3.86498e+08	8.29704e+06	5.56075e+06	6.36123e+06	8.27114e+06	5.13346e+06	5.14612e+06	8.11256e+07	1.73856e+08	1.92344e+08	5.33275e+08	9.34276e+08	3.95596e+08	2.75799e+08	6.46162e+06	3.85079e+08	8.59e-08
80_neg	Corchorifatty acid F	C18 H32 O5	328.225	7.106	327.218	Lipids and lipid-like molecules	8.34882e+08	7.46286e+08	9.16351e+08	3.0054e+08	2.63662e+08	5.14879e+07	2.88358e+07	1.72395e+07	1.22829e+07	1.12935e+07	1.63817e+07	1.67878e+07	4.61399e+06	5.46867e+06	5.07747e+06	1.15732e+07	8.21516e+06	6.07643e+06	5.18868e+08	1.71369e+07	6.8375e+06	1.11e-07
8768_neg	Dl-Glyceraldehyde3-phosphate	C3 H7 O6 P	169.998	5.529	168.991	_	687454	532997	760077	507145	455486	473102	1.1499e+06	917107	648667	542402	612854	594750	1.0909e+07	1.7444e+06	7.70391e+06	6.18872e+06	4.40469e+06	9.65502e+06	569377	744281	6.76762e+06	2e-07
12171_neg	Quinoline-4-carboxylic acid	C10 H7 N O2	173.047	5.301	172.04	Organoheterocyclic compounds	4.92006e+06	4.26213e+06	7.94925e+06	4.52888e+06	4.69504e+06	3.59629e+06	2.4301e+08	2.00472e+08	5.11663e+07	4.97376e+07	3.29477e+07	6.51354e+07	1.1837e+08	6.46641e+07	1.30171e+08	1.47448e+08	3.7709e+08	8.07314e+07	4.99194e+06	1.07078e+08	1.53079e+08	2.07e-07
9_neg	Azelaic acid	C9 H16 O4	188.104	5.909	187.097	Lipids and lipid-like molecules	2644839436	6583241856	9753039960	1338894709	1030812046	1589003239	3.41866e+08	2.09767e+08	1.60899e+08	1.38097e+08	1.88287e+08	242178098	1.34009e+08	9.86944e+07	8.9436e+07	1.14631e+08	175716934	6.42537e+07	3823305208	2.13516e+08	1.1279e+08	2.43e-07
1980_neg	11(E)-Eicosenoic Acid	C20 H38 O2	310.287	11.436	309.28	Lipids and lipid-like molecules	1.04008e+07	1.48524e+07	2.36911e+07	3.65235e+07	2.71308e+07	1.32814e+07	6.97193e+06	4.79268e+06	5.37586e+06	3.57347e+06	5.10704e+06	8.15282e+06	1.04763e+06	2.79559e+06	1.27333e+06	2.89073e+06	2.16818e+06	1.05391e+06	2.098e+07	5.6623e+06	1.87156e+06	2.87e-07
1740_pos	N-2-Hydroxycyclopentyladenosine	C15 H21 N5 O5	351.154	5.44	352.162	Nucleosides, nucleotides, and analogues	1.15203e+07	9.42616e+06	1.77289e+07	1.59741e+07	1.80396e+07	7.45312e+06	562835	1.07582e+06	430998	567979	574547	612014	3.52212e+06	734246	1.06121e+06	3.10764e+06	6.17057e+06	2.91642e+06	1.3357e+07	637365	2.9187e+06	3.04e-07
2011_pos	Guanosine-3',5'-cyclic monophosphate	C10 H12 N5 O7 P	345.048	2.556	346.055	Nucleosides, nucleotides, and analogues	123886690	7.15887e+07	3.41037e+08	271458112	2.76642e+08	3.67743e+08	7.4181e+06	4.21782e+06	4.78074e+06	1.52298e+07	7.88544e+06	7.54066e+06	7.59453e+07	2.0463e+08	2.13226e+08	7.17335e+08	1273113548	5.98269e+08	2.42059e+08	7.84543e+06	5.13753e+08	3.35e-07
9614_pos	Cytosine	C4 H5 N3 O	111.044	1.446	112.051	Organoheterocyclic compounds	1.41824e+08	1.0921e+08	4.72712e+08	2.59728e+08	1.66165e+08	1.21509e+08	2.89494e+07	1.55331e+07	2.07607e+07	2.35863e+07	2.61248e+07	2.8339e+07	1.00877e+08	1.39998e+08	1.46449e+08	1.073e+08	1.61214e+08	7.28201e+07	2.11858e+08	2.38822e+07	1.21443e+08	3.43e-07
1677_pos	N6-Me-dA	C11 H15 N5 O3	265.116	1.398	266.123	Nucleosides, nucleotides, and analogues	6.33874e+07	6.99057e+07	2.48063e+07	4.6254e+07	6.58437e+07	5.53958e+07	4.18462e+07	1.77873e+08	5.15031e+07	5.78172e+07	4.39019e+07	130870161	2.9204e+08	5.21765e+08	5.88978e+08	8.19141e+08	4.63365e+08	5.42908e+08	5.42655e+07	8.39686e+07	5.38033e+08	5.41e-07
8546_pos	Kinetin	C10 H9 N5 O	237.064	2.181	238.071	Organoheterocyclic compounds	1.90552e+07	1.88924e+07	8.22551e+06	5.33804e+06	5.52734e+06	4.81647e+06	1.05281e+07	1.84993e+07	1.04238e+07	5.67077e+06	4.53552e+06	6.79909e+06	1.52033e+08	2.07206e+08	2.42588e+08	1.01302e+08	5.48687e+07	8.37031e+07	1.03092e+07	9.40944e+06	140283478	5.72e-07
7057_pos	Nicotinamide	C6 H6 N2 O	122.048	2.105	123.056	Organoheterocyclic compounds	217248651	2.11196e+08	232721905	2.35329e+08	2.274e+08	486625697	9.57742e+08	1889408133	6.86128e+08	8.77278e+08	1320875848	1214530603	1174931404	1456116412	1556791149	2891036779	4421179096	1948717907	2.6842e+08	1157660319	2241462125	6.02e-07
12057_neg	LPE 15:0	C20 H42 N O7 P	439.269	8.929	438.262	Lipids and lipid-like molecules	119061	135846	148834	303188	189508	289233	785818	1.37221e+06	562459	528856	940937	671419	1.16846e+06	1.0732e+06	1.09262e+06	2.3416e+06	3.12727e+06	1.31384e+06	197612	810283	1.68616e+06	6.19e-07
3076_pos	L-Alanyl-L-Lysine	C9 H19 N3 O3	217.143	4.905	218.15	Organic acids and derivatives	241352	786288	214888	3.16795e+06	2.40088e+06	1.84799e+06	7.45793e+06	9.14576e+06	1.47712e+07	7.85333e+07	2.99248e+07	2.14189e+07	4.97e+07	7.52871e+07	7.54965e+07	2.62111e+08	246084976	3.27138e+08	1.44322e+06	2.68753e+07	1.72636e+08	8e-07
40_pos	Arachidonoyl amide	C20 H33 N O	303.254	9.867	304.261	Lipids and lipid-like molecules	61726249249	63171678810	59742088601	61331044202	61928686282	54865356833	110000000000	102000000000	101000000000	96954039482	127000000000	125000000000	49353038503	62144914553	66241122446	72536639186	74615007185	48111298849	60460850663	110000000000	62167003454	8.91e-07
7234_neg	GDP	C10 H15 N5 O11 P2	443.026	1.33	442.019	Nucleosides, nucleotides, and analogues	1.05762e+06	1.11131e+06	771850	1.00697e+06	1.14031e+06	754555	1.05504e+07	1.49245e+07	4.9346e+06	8.50227e+06	5.50699e+06	3.59174e+06	2.4161e+06	5.36642e+06	4.2514e+06	4.78168e+06	3.11825e+06	2.1251e+06	973770	8.00174e+06	3.67649e+06	8.95e-07
1939_pos	NAD+	C21 H27 N7 O14 P2	663.11	4.59	332.562	Nucleosides, nucleotides, and analogues	183800	191197	198479	221895	246492	647655	1.33909e+06	2.47483e+06	1.87272e+06	1.76544e+06	1.723e+06	2.07292e+06	819693	417385	334676	238859	264679	213290	281586	1.87467e+06	381430	9.07e-07
1572_pos	Oleamide	C18 H35 N O	281.272	9.87	282.279	Lipids and lipid-like molecules	82018695687	84175915797	86334793923	80628316307	76618818111	75639925897	149000000000	132000000000	137000000000	122000000000	171000000000	163000000000	62688578850	78975424216	81894578940	93387185175	96404926258	62982176668	80902744287	146000000000	79388811685	1e-06
3852_neg	11(Z),14(Z)-Eicosadienoic Acid	C20 H36 O2	308.271	10.855	307.264	Lipids and lipid-like molecules	9.703e+06	6.85867e+06	1.31531e+07	1.09965e+07	7.15204e+06	3.02021e+06	4.26952e+06	2.39927e+06	2.09409e+06	1.5281e+06	1.90626e+06	2.95133e+06	636948	1.13743e+06	497078	1.20218e+06	973106	382640	8.4806e+06	2.52476e+06	804898	1.03e-06
7431_neg	IDP	C10 H14 N4 O11 P2	428.014	3.884	427.006	Nucleosides, nucleotides, and analogues	1.50013e+07	7.66349e+06	4.52342e+07	2.86366e+07	2.37816e+07	1.49477e+07	3.94456e+06	865162	770660	787767	1.12452e+06	963611	4.29477e+06	1.36748e+07	1.46246e+07	1.86859e+07	2.20893e+07	1.34313e+07	2.25441e+07	1.40938e+06	1.44668e+07	1.27e-06
18_neg	Caffeic acid	C9 H8 O4	180.042	5.464	179.034	Phenylpropanoids and polyketides	1.68211e+06	1.33637e+06	2.25992e+06	1.56845e+06	1.14874e+06	5.63652e+06	2725977482	3.80966e+08	3.33492e+08	1.21517e+08	1.73444e+08	1.74639e+08	1.85319e+08	5.75417e+07	8.49318e+08	2336005853	8325128875	3.5464e+08	2.27202e+06	6.51673e+08	2017992242	1.39e-06
27_pos	Eicosapentaenoic acid	C20 H30 O2	308.235	7.901	309.242	Lipids and lipid-like molecules	1166169459	1038671164	8.48765e+08	3.07837e+08	2.29553e+08	3.49716e+07	2.2936e+07	8.58922e+06	5.41393e+06	4.48686e+06	7.66012e+06	8.57978e+06	6.66997e+06	1.12869e+07	1.39486e+07	3.06393e+06	5.83161e+06	3.51769e+06	6.04328e+08	9.61098e+06	7.38644e+06	1.41e-06
2284_pos	N6,N6,N6-Trimethyl-L-lysine	C9 H20 N2 O2	188.153	1.281	189.16	Organic acids and derivatives	1.05572e+08	1.11076e+08	9.83728e+07	1.47588e+08	1.2128e+08	7.23774e+07	3.0548e+08	4.42295e+08	2.53993e+08	2.35575e+08	3.36467e+08	4.61599e+08	1.11603e+08	1.21258e+08	1.36513e+08	1.72807e+08	1.62316e+08	1.11999e+08	1.09378e+08	3.39235e+08	1.36083e+08	1.45e-06
2992_pos	3-Succinoylpyridine	C9 H9 N O3	179.058	5.198	180.066	Organic acids and derivatives	4.27043e+08	2.93222e+08	7.18938e+08	5.14257e+08	3.54024e+08	1.82906e+07	9.93856e+06	6.05596e+06	5.39323e+06	2.76376e+06	6.58365e+06	7.17972e+06	9.88005e+06	9.05698e+06	1.04744e+07	1.16197e+07	1.40153e+07	7.1343e+06	3.87629e+08	6.31915e+06	1.03635e+07	1.5e-06
3447_pos	Ala-Leu	C9 H18 N2 O3	202.132	4.809	203.139	Organic acids and derivatives	2.13534e+07	1.223e+07	3.40335e+07	3.46463e+07	2.85262e+07	1.96382e+07	4.55625e+06	3.01945e+07	2.68979e+06	4.74834e+06	2.49421e+06	4.99589e+06	7.45298e+07	8.78104e+07	1.18051e+08	1.03432e+08	8.4778e+07	8.46434e+07	2.50713e+07	8.27982e+06	9.22075e+07	1.78e-06
5506_pos	Spermine	C10 H26 N4	202.216	1.008	203.223	Organic nitrogen compounds	3.25165e+07	3.1852e+07	4.82554e+07	1.998e+07	6.24932e+07	4.5299e+07	7.07833e+06	6.92796e+06	6.23502e+06	1.23404e+07	3.93186e+06	2.58573e+06	4.25782e+07	7.37987e+07	7.43057e+07	2.75418e+07	4.43106e+07	2.75253e+07	4.0066e+07	6.51655e+06	4.83434e+07	2.03e-06
14526_neg	Pyridoxine O-Glucoside	C14 H21 N O8	331.127	2.188	330.119	Organoheterocyclic compounds	3.18477e+06	1.59796e+06	1.72387e+06	2.29935e+06	1.96077e+06	1.98647e+06	5.74177e+06	7.94829e+06	5.74961e+06	9.19761e+06	1.27245e+07	1.20253e+07	2.17981e+06	2.28052e+06	2.22486e+06	2.33523e+06	3.06867e+06	4.9708e+06	2.12553e+06	8.89785e+06	2.84332e+06	2.09e-06
15085_neg	LPE 14:0	C19 H40 N O7 P	425.254	8.485	424.247	Lipids and lipid-like molecules	323221	218337	599929	186950	141161	123468	1.12362e+06	1.62431e+06	926115	479136	774039	686426	1.6314e+06	1.41074e+06	1.71793e+06	1.84682e+06	2.13484e+06	1.5917e+06	265511	935607	1.72224e+06	2.14e-06
830_neg	(+/-)9-HpODE	C18 H32 O4	312.23	9.02	311.223	_	1.78238e+08	295090415	2.62355e+08	3.67933e+07	4.36935e+07	1.0159e+07	1.54944e+07	7.4981e+06	2.47256e+06	1.35998e+06	1.32424e+06	1.25955e+06	1.04072e+06	1.03087e+06	611678	560901	547676	462393	137721558	4.90147e+06	709040	2.22e-06
198_pos	Linalool	C10 H18 O	154.136	7.179	155.143	Lipids and lipid-like molecules	1.0651e+08	1.01368e+08	1.19076e+08	3.00485e+07	23775784	9.6273e+06	5.07524e+06	3.33198e+06	1.20128e+06	2.28717e+06	1.7908e+06	1.83242e+06	2.63973e+06	3.24892e+06	2.49997e+06	1.99182e+06	1.88739e+06	677836	6.50676e+07	2.58648e+06	2.15761e+06	2.34e-06
9131_neg	5-Hydroxytryptophol	C10 H11 N O2	177.078	5.086	222.077	Organoheterocyclic compounds	623090	457864	378507	522292	642247	3.64425e+06	484850	496076	563412	520836	754942	304638	1.76871e+07	3.86971e+06	5.20235e+06	1.46731e+07	8.70146e+06	4.16686e+07	1.04471e+06	520793	1.53004e+07	2.67e-06
2120_neg	LPG 16:0	C22 H45 O9 P	484.28	10.092	483.273	Lipids and lipid-like molecules	3.95688e+06	4.51371e+06	6.0904e+06	1.26828e+07	7.43819e+06	8.23e+06	8.18984e+07	9.11748e+07	3.94006e+07	6.91546e+07	173458523	9.32893e+07	1.99836e+07	2.09401e+07	2.83964e+07	7.54564e+07	1.06948e+08	5.83272e+07	7.152e+06	9.1396e+07	5.16752e+07	2.8e-06
1932_pos	Cytidine 5'-Monophosphate-N-Acetylneuraminic Acid	C20 H31 N4 O16 P	614.146	4.709	308.08	Nucleosides, nucleotides, and analogues	6.50805e+06	3.32683e+06	8.65208e+06	3.99373e+06	6.53713e+06	4.85035e+06	506884	533106	413845	1.30412e+06	531173	544427	2.2551e+06	1.89316e+06	1.04159e+06	978161	585006	418207	5.64469e+06	638925	1.1952e+06	2.92e-06
286_pos	Avocadyne 1-acetate	C19 H34 O4	308.235	7.199	309.242	Lipids and lipid-like molecules	1.64191e+08	1.66428e+08	191747208	4.28711e+07	3.97569e+07	2.75108e+07	1.08139e+07	8.76466e+06	1.77019e+06	2.14658e+06	3.41028e+06	2.83625e+06	6.29433e+06	4.33712e+06	3.77265e+06	3.8267e+06	2.81904e+06	959916	1.05418e+08	4.95698e+06	3.66829e+06	2.96e-06
3764_neg	Arginine	C6 H14 N4 O2	174.111	1.738	173.103	Organic acids and derivatives	1.5173e+07	2.00482e+07	1.93752e+07	4.65423e+07	4.25552e+07	2.95588e+07	7.24761e+07	9.71584e+07	1.05949e+08	1.16028e+08	1.30028e+08	9.39912e+07	2.01652e+07	1.94791e+07	19495116	2.49117e+07	1.41986e+07	4.08113e+07	2.88754e+07	1.02605e+08	2.31768e+07	2.99e-06
941_pos	Arachidonic acid	C20 H32 O2	304.24	8.563	305.248	Lipids and lipid-like molecules	1.141e+07	1.18055e+07	9.35421e+06	4.07366e+06	2.71503e+06	2.19917e+06	459507	489451	401638	431130	1.36232e+06	546795	254026	281403	293831	1.0755e+06	647135	288046	6.92626e+06	615141	473324	3.1e-06
1844_neg	4-Pyridoxic acid	C8 H9 N O4	183.052	5.054	182.045	Organoheterocyclic compounds	5.14799e+06	3.08831e+06	3.05589e+06	5.08046e+06	9.26667e+06	8.07046e+06	6.53592e+06	6.38014e+06	5.64553e+06	7.20804e+06	8.33543e+06	6.87624e+06	1.41517e+07	1.68927e+07	2.06603e+07	2.57173e+07	2.74259e+07	2.6922e+07	5.6183e+06	6.83022e+06	2.19617e+07	3.11e-06
15503_neg	LPA 14:0	C17 H35 O7 P	382.212	8.882	381.204	Lipids and lipid-like molecules	245738	233493	540093	1.50736e+06	1.05236e+06	719667	8.6787e+06	1.36889e+07	7.84022e+06	3.4074e+06	6.21872e+06	5.71861e+06	1.22902e+06	1.10979e+06	1.80682e+06	1.31009e+06	1.99979e+06	851773	716452	7.5921e+06	1.38455e+06	3.51e-06
324_neg	LysoPE 18:2	C23 H44 N O7 P	477.286	9.225	476.279	Lipids and lipid-like molecules	3.27719e+08	2.79818e+08	4.49802e+08	4.22342e+08	2.63756e+08	1.33636e+08	7.76817e+07	1.02116e+08	6.19458e+07	9.98035e+07	1.33294e+08	1.08642e+08	3.23185e+07	2.59822e+07	3.43357e+07	6.72359e+07	7.66698e+07	6.56989e+07	3.12846e+08	9.72471e+07	5.03735e+07	3.57e-06
8652_neg	8-Bromoguanosine	C10 H12 Br N5 O5	361.003	2	406.001	Nucleosides, nucleotides, and analogues	5.17519e+06	5.08006e+06	5.10805e+06	5.20599e+06	5.93627e+06	5.62781e+06	1.62714e+07	1.92886e+07	1.62809e+07	1.56494e+07	1.07214e+07	1.87168e+07	6.97092e+06	1.15356e+07	1.13223e+07	5.51325e+06	5.97879e+06	5.26373e+06	5.35556e+06	1.61547e+07	7.76409e+06	3.59e-06
2270_neg	Diflorasone	C22 H28 F2 O5	410.191	6.454	409.184	Lipids and lipid-like molecules	5.79664e+07	2.27917e+07	9.37796e+06	7.66973e+06	7.99118e+06	686435	435914	422981	388203	377430	527212	497579	168609	185854	182651	235257	268510	197727	1.77472e+07	441553	206435	3.83e-06
81_neg	Elaidic acid	C18 H34 O2	282.256	10.602	281.249	Lipids and lipid-like molecules	6.2197e+08	8.50061e+08	9.94758e+08	1304677453	1139354495	6.23053e+08	650113715	5.13531e+08	4.89913e+08	3.54311e+08	5.40309e+08	1122303417	1.45538e+08	2.73471e+08	1.55283e+08	2.50619e+08	2.52195e+08	1.30935e+08	9.22312e+08	6.11747e+08	2.0134e+08	4.1e-06
7479_pos	Dihydrothymine	C5 H8 N2 O2	128.059	1.408	129.066	Organoheterocyclic compounds	1.67469e+08	2.38895e+08	1.8037e+08	1.91089e+08	273886482	1.72563e+08	3.78048e+08	4.363e+08	4.97641e+08	2.57009e+08	1.984e+08	2.56816e+08	2008671677	1827830525	1880653621	8.4533e+08	6.42707e+08	6.39616e+08	2.04046e+08	3.37369e+08	1307468097	4.64e-06
67_neg	Citraconic acid	C5 H6 O4	130.025	1.59	129.018	Lipids and lipid-like molecules	1459097627	1491841047	1084729196	1795332524	1887365369	1763131549	5.14613e+08	3.37445e+08	4.88009e+08	4.10772e+08	4.814e+08	1.31437e+08	6.86808e+08	7.02155e+08	5.77001e+08	6.16921e+08	6.47914e+08	5.71354e+08	1580249552	3.93946e+08	6.33692e+08	4.91e-06
16574_neg	N4-Acetylcytidine	C11 H15 N3 O6	285.096	3.82	284.089	Nucleosides, nucleotides, and analogues	6.87642e+06	3.87344e+06	2.35455e+07	1.6931e+07	1.44495e+07	1.42607e+07	1.42616e+06	1.42635e+06	1.25313e+06	1.31503e+06	1.83259e+06	1.56288e+06	2.96177e+06	7.53222e+06	8.35942e+06	9.53687e+06	1.03561e+07	1.11889e+07	1.33228e+07	1.46936e+06	8.32255e+06	5.01e-06
34_neg	Palmitic acid	C16 H32 O2	256.24	10.395	255.233	Lipids and lipid-like molecules	2351836583	1754039777	2693678302	1312558493	1087769647	784988029	7.72106e+08	6.28754e+08	6.22989e+08	4.55091e+08	741013132	9.95266e+08	1.88127e+08	4.25906e+08	2.09058e+08	4.13613e+08	2.80192e+08	154459702	1664145139	7.02537e+08	2.78559e+08	5.4e-06
1275_neg	Uridine	C9 H12 N2 O6	244.069	2.388	243.062	Nucleosides, nucleotides, and analogues	158720995	1.06873e+08	3.22508e+08	3.62882e+08	2.52e+08	2.08281e+08	3.09815e+07	2.22495e+07	1.84666e+07	1.52939e+07	1.78454e+07	1.5702e+07	1.77725e+07	4.46707e+07	4.86257e+07	9.70507e+07	128321252	1.24947e+08	2.35211e+08	2.00898e+07	7.68981e+07	5.59e-06
727_pos	Methyl palmitate	C17 H34 O2	287.282	6.686	288.29	Lipids and lipid-like molecules	1.50007e+06	1.92069e+06	1.61521e+06	2.05631e+06	1.31192e+06	1.47664e+06	5.77792e+06	4.27137e+06	3.5122e+06	7.01165e+06	4.36097e+06	3.73785e+06	2.01871e+06	1.1554e+06	1.73894e+06	1.92677e+06	2.80618e+06	1.23184e+06	1.64681e+06	4.77866e+06	1.81297e+06	6.13e-06
1495_pos	Glycerol 1-hexadecanoate	C19 H38 O4	330.277	9.057	331.285	Lipids and lipid-like molecules	3.3835e+06	4.06476e+06	6.0085e+06	3.9349e+06	5.34635e+06	4.67676e+06	1.00501e+07	8.94413e+06	8.05947e+06	8.69974e+06	1.30125e+07	1.08674e+07	4.51997e+06	4.99652e+06	5.90923e+06	5.88627e+06	7.06024e+06	5.60449e+06	4.56913e+06	9.93889e+06	5.66279e+06	6.23e-06
223_neg	Glycine anhydride	C4 H6 N2 O2	114.042	1.308	113.034	Organic acids and derivatives	3.08468e+08	3.67194e+08	3.09969e+08	4.02207e+08	5.3944e+08	5.50704e+08	6.3572e+08	7.73248e+08	8.17291e+08	9.82225e+08	7.82454e+08	744768344	3.95682e+08	3.72826e+08	3.67852e+08	4.19333e+08	364664203	4.48908e+08	4.12997e+08	7.89284e+08	394877723	6.23e-06
309_pos	alpha-Farnesene	C15 H24	204.188	9.888	205.195	Lipids and lipid-like molecules	3.01156e+07	1.73932e+07	3.31573e+07	2.07225e+07	2.55278e+07	2.78471e+07	4.18944e+07	5.10848e+07	5.5292e+07	4.50468e+07	6.66549e+07	6.14163e+07	2.13564e+07	2.70602e+07	1.96959e+07	3.15429e+07	2.39891e+07	1.96957e+07	2.57939e+07	5.35649e+07	2.389e+07	7.36e-06
22676_neg	Indoxylsulfuric acid	C8 H7 N O4 S	213.009	5.252	212.002	Organic acids and derivatives	463155	477226	491350	600595	544752	822353	962703	923225	736087	1.1442e+06	1.80729e+06	866574	325780	467831	360924	326187	276165	204116	566572	1.07335e+06	326834	8.13e-06
1844_pos	ADP-ribose	C15 H23 N5 O14 P2	559.071	1.455	560.078	Nucleosides, nucleotides, and analogues	2.09311e+06	2.22418e+06	2.22753e+06	2.63305e+06	3.01674e+06	3.779e+06	2.07855e+07	6.38758e+06	2.26451e+07	1.78262e+07	1.30134e+07	2.48879e+07	1.49095e+07	2.14266e+07	2.23946e+07	8.02899e+06	1.04831e+07	5.4605e+06	2.66227e+06	1.75909e+07	1.37839e+07	8.86e-06
8613_pos	2,6-Dihydroxypurine	C5 H4 N4 O2	152.034	3.752	153.041	Organoheterocyclic compounds	4.91947e+07	3.26858e+07	1.29299e+08	8.8195e+07	7.3807e+07	8.07723e+07	1.15687e+07	3.41062e+07	5.89086e+06	7.1179e+06	7.18105e+06	6.51321e+06	3.12568e+07	4.64331e+07	4.92381e+07	4.77279e+07	6.10699e+07	4.58935e+07	7.5659e+07	1.2063e+07	4.69365e+07	1.01e-05
19576_neg	LPC 16:2	C24 H46 N O7 P	537.307	8.374	536.3	Lipids and lipid-like molecules	120544	120625	127171	134278	147028	143283	320387	319658	283618	287965	437245	415485	353254	337035	401503	932150	1.14955e+06	1.18415e+06	132155	344060	726274	1.05e-05
2705_pos	α-Aspartylphenylalanine	C13 H16 N2 O5	280.106	5.385	281.113	Organic acids and derivatives	8.6936e+07	8.35106e+07	9.49441e+07	1.74727e+08	1.78439e+08	1.80265e+08	2.29486e+07	4.17272e+07	3.39767e+07	3.09048e+07	1.42407e+07	1.32875e+07	9.49113e+07	6.04714e+07	6.09963e+07	5.14975e+07	4.10295e+07	7.68222e+07	1.33137e+08	2.61809e+07	6.4288e+07	1.06e-05
6391_neg	LPC 16:0	C24 H50 N O7 P	541.338	9.375	540.33	Lipids and lipid-like molecules	188767	294345	356713	2.00678e+06	1.25957e+06	2.10482e+06	6.01671e+06	8.99736e+06	6.13729e+06	5.71943e+06	1.02586e+07	9.7585e+06	5.02609e+06	5.95308e+06	7.15387e+06	7.65317e+06	1.04746e+07	7.78912e+06	1.03517e+06	7.81465e+06	7.34166e+06	1.08e-05
108_pos	Citral	C10 H16 O	152.12	8.728	153.127	Lipids and lipid-like molecules	2.33776e+07	1.36757e+07	1.09895e+08	1.2846e+08	8.20983e+07	3.40759e+07	7.8162e+06	8.74093e+06	1.10246e+07	8.33739e+06	1.06136e+07	1.07812e+07	6.98606e+06	5.11966e+06	4.91737e+06	5.69977e+06	5.65701e+06	4.02888e+06	6.52637e+07	9.55232e+06	5.40146e+06	1.19e-05
2458_neg	(+/-)8(9)-DiHET	C20 H34 O4	338.243	10.832	337.236	_	1.24821e+07	1.09831e+07	2.51164e+07	5.68568e+06	5.07058e+06	3.11097e+06	4.04638e+06	3.3346e+06	2.57371e+06	1.70024e+06	2.81435e+06	3.03998e+06	609228	1.24997e+06	812892	1.297e+06	1.09233e+06	331638	1.04081e+07	2.91821e+06	898843	1.32e-05
10721_neg	MGDG O-28:6_18:1	C55 H94 O9	958.72	10.599	957.713	Lipids and lipid-like molecules	750300	1.25055e+06	1.20101e+06	2.21711e+06	1.79133e+06	248921	248924	245750	227520	234938	341588	720336	93487.4	121270	114188	130274	127860	105892	1.2432e+06	336509	115495	1.34e-05
396_pos	Obacunone	C26 H30 O7	454.198	6.093	455.205	Lipids and lipid-like molecules	3.90648e+07	3.34776e+07	1.90971e+07	9.78568e+06	2.03312e+07	8.36726e+06	3.45975e+06	5.22493e+06	2.63628e+06	4.00035e+06	3.60284e+06	3.59514e+06	2.90073e+06	1.17435e+06	1.70278e+06	2.82001e+06	4.44093e+06	5.12854e+06	2.16873e+07	3.75321e+06	3.02789e+06	1.4e-05
14203_neg	Homovanillic acid	C9 H10 O4	182.057	5.788	163.039	Benzenoids	7.08239e+06	6.43224e+06	6.35483e+06	7.31436e+06	6.59047e+06	8.82034e+06	1.21968e+07	9.80056e+06	8.27874e+06	8.8789e+06	1.05698e+07	9.93946e+06	1.5682e+07	1.50827e+07	1.58189e+07	1.02117e+07	1.13948e+07	1.1955e+07	7.09911e+06	9.94404e+06	1.33575e+07	1.5e-05
119_pos	Coenzyme Q2	C19 H26 O4	318.187	10.009	319.194	Lipids and lipid-like molecules	1.07064e+08	4.13502e+07	1.33546e+08	113088734	8.33726e+07	4.65223e+07	3.35975e+07	1.55136e+07	2.03533e+07	1.30405e+07	1.22979e+07	2.95981e+07	1.2546e+07	1.54465e+07	1.54573e+07	2.31675e+07	2.52063e+07	2.1431e+07	8.74907e+07	2.07335e+07	1.88758e+07	1.51e-05
7609_pos	Lipoic acid	C8 H14 O2 S2	206.044	1.236	207.051	Organoheterocyclic compounds	8.42742e+06	1.17448e+07	7.99984e+06	9.60653e+06	6.19405e+06	1.31911e+07	9.45383e+07	1.99479e+08	7.81725e+07	4.92115e+07	5.38144e+07	86274610	6.17648e+07	1.49501e+07	1.10347e+07	1.4719e+07	6.44488e+06	7.74748e+06	9.5273e+06	9.35818e+07	1.94435e+07	1.53e-05
3513_neg	(+/-)-Abscisic acid	C15 H20 O4	264.136	5.867	263.129	Lipids and lipid-like molecules	5.80262e+06	3.79927e+06	4.37244e+06	2.87676e+06	2.32555e+06	2.6659e+06	880514	844755	747129	1.08137e+06	612646	543893	2.5884e+06	2.18874e+06	2.86994e+06	8.71624e+06	7.01643e+06	1.11394e+07	3.64042e+06	785050	5.75319e+06	1.57e-05
6327_pos	Pantothenic acid	C9 H17 N O5	219.111	5.15	220.118	Organic oxygen compounds	1519496150	2512664994	6.72895e+08	2257855561	2093404505	2495244427	5.34583e+08	602087973	6.89144e+08	6.58569e+08	2.78302e+08	4.29511e+08	1965729336	2153569701	2223315946	1612467861	1608973136	2123940085	1925260163	532032849	1947999344	1.57e-05
392_neg	Maleic acid	C4 H4 O4	116.01	2.471	115.002	Organic acids and derivatives	6.18129e+08	5.10486e+08	4.03705e+08	450378381	4.91272e+08	1229563126	1.86206e+08	2.0263e+08	2.36723e+08	1.91949e+08	1.65753e+08	1.87176e+08	3.28514e+08	3.3851e+08	3.27412e+08	2.98694e+08	2.58826e+08	4.70676e+08	6.17256e+08	1.95073e+08	337105357	1.88e-05
137_pos	cis,cis-Muconic acid	C6 H6 O4	142.027	2.146	143.034	Lipids and lipid-like molecules	5.4402e+08	5.59346e+08	7.34494e+08	6.97269e+08	7.22029e+08	5.98418e+08	1641924947	1363036390	9.18066e+08	1474243194	1961368646	1684236737	2.22255e+08	355531633	3.31659e+08	3.66939e+08	1003571787	2.89838e+08	6.42596e+08	1507145945	4.28299e+08	2.02e-05
4346_neg	MGDG O-24:4_16:0	C49 H88 O9	880.673	10.398	879.666	Lipids and lipid-like molecules	1.23878e+07	8.45046e+06	1.18794e+07	7.55607e+06	6.40733e+06	3.85709e+06	3.34712e+06	2.30405e+06	2.57684e+06	1.42022e+06	2.49957e+06	4.04671e+06	584206	2.08406e+06	624991	1.73819e+06	796725	215715	8.42303e+06	2.69909e+06	1.00731e+06	2.07e-05
5296_pos	S-(Methyl)Glutathione	C11 H19 N3 O6 S	321.099	2.807	322.107	Organic acids and derivatives	4.27599e+07	3.13118e+07	4.17995e+07	5.75306e+07	3.96471e+07	4.31898e+07	2.38097e+07	1.75721e+07	2.06641e+07	3.16049e+07	1.49718e+07	2.26485e+07	3.75757e+07	4.00333e+07	4.40488e+07	4.68718e+07	5.82813e+07	4.52175e+07	42706466	2.18785e+07	4.53381e+07	2.07e-05
1866_neg	Sinapinic acid	C11 H12 O5	224.068	5.528	223.061	Phenylpropanoids and polyketides	5.14141e+06	395927	598999	785833	2.21488e+06	5.07085e+06	7.04829e+07	3.49983e+07	1.33609e+07	1.96794e+07	1.81186e+07	4.2996e+07	1.54856e+07	9.94347e+06	3.31099e+07	4.81231e+07	7.90185e+07	3.4323e+07	2.36798e+06	3.32727e+07	3.66673e+07	2.09e-05
9740_neg	3-Methyluridine	C10 H14 N2 O6	258.085	4.732	257.077	Nucleosides, nucleotides, and analogues	5.67478e+06	3.62914e+06	1.10912e+07	1.15444e+07	9.30673e+06	3.57212e+06	2.25034e+06	1.31997e+06	1.29872e+06	2.20325e+06	1.55097e+06	1.73035e+06	3.6699e+06	8.05209e+06	5.86796e+06	5.10524e+06	4.95871e+06	6.15759e+06	7.46972e+06	1.7256e+06	5.63525e+06	2.19e-05
4458_neg	N2-Methylguanosine	C11 H15 N5 O5	297.107	4.962	296.099	Nucleosides, nucleotides, and analogues	1.05894e+07	1.14113e+07	1.70665e+07	2.54378e+07	2.24498e+07	12810565	4.57792e+06	4.25151e+06	5.55381e+06	3.78714e+06	1.19659e+06	2.78436e+06	6.70468e+06	1.03553e+07	9.72906e+06	9.48991e+06	7.81484e+06	1.00497e+07	1.66276e+07	3.69189e+06	9.02392e+06	2.22e-05
141_neg	Stearic acid	C18 H36 O2	284.272	11.263	283.264	Lipids and lipid-like molecules	5.66554e+08	5.14333e+08	8.04308e+08	4.40218e+08	3.50184e+08	3.61861e+08	5.55178e+08	5.24679e+08	511901486	3.83098e+08	6.20575e+08	578544391	1.24465e+08	2.65484e+08	1.36768e+08	284380377	2.06845e+08	1.19134e+08	5.06243e+08	5.28996e+08	189512451	2.35e-05
1292_pos	(+/-)11(12)-DiHET	C20 H34 O4	320.233	8.148	321.24	Lipids and lipid-like molecules	4.83875e+07	4.89394e+07	6.43856e+07	3.82657e+07	3.84969e+07	4.55685e+07	2.44051e+07	3.73806e+07	1.97169e+07	1.97485e+07	2.68059e+07	5.41155e+07	5.7424e+06	1.19284e+07	1.31476e+07	1.61453e+07	1.79326e+07	1.23076e+07	4.73406e+07	3.03621e+07	1.28673e+07	2.37e-05
2262_pos	DL-Lysine	C6 H14 N2 O2	146.106	1.205	147.113	Organic acids and derivatives	4681831586	4575902768	3570547030	4189060710	3177800461	2309410516	10664279619	7707902959	15040308402	13213097087	8823137590	11591482888	4817616233	5455725162	5597699633	4089330812	2060634905	4492154517	3750758845	11173368091	4418860210	2.37e-05
1616_pos	2'-Deoxyadenosine	C10 H13 N5 O3	251.102	3.829	252.109	Nucleosides, nucleotides, and analogues	7.38733e+06	7.62593e+06	7.18083e+06	2.95147e+07	1.45237e+07	2.80858e+07	2.11836e+07	4.17218e+07	7.16057e+06	8.29556e+06	6.66477e+06	8.75409e+06	6.35498e+07	8.91266e+07	1.06834e+08	120865761	9.97009e+07	9.17212e+07	1.57197e+07	1.56301e+07	9.52997e+07	2.47e-05
3524_pos	Cysteinylglycine	C5 H10 N2 O3 S	161.015	1.471	179.049	Organic acids and derivatives	1.5153e+06	1.588e+06	1.59793e+06	1.93293e+06	2.30292e+06	2.4051e+06	4.13414e+07	2.58078e+07	3.88582e+07	4.894e+07	2.99273e+07	4.89168e+07	2.29383e+07	3.91569e+07	4.68569e+07	2.97493e+06	5.49382e+06	2.70253e+06	1.89037e+06	3.89652e+07	2.00206e+07	2.63e-05
2214_pos	L-Pyroglutamic acid	C5 H7 N O3	129.043	2.307	130.05	Organic acids and derivatives	8627649093	15664500940	7047191675	4654537072	7185433855	16807645793	15162026376	12583002164	21754057135	6867861846	8274407825	5434711693	59962624974	70610371364	73987953971	39714132948	31151951156	31151027551	9997826405	11679344507	51096343661	2.97e-05
29_pos	9-Oxo-ODE	C18 H30 O3	294.219	7.056	295.227	Lipids and lipid-like molecules	6.7951e+08	7.09443e+08	6.87066e+08	2.85716e+08	2.43023e+08	2.46208e+08	2.13233e+07	5.31438e+07	1.20745e+06	3.06566e+06	2.09207e+07	6.81152e+06	3.76581e+07	7.67603e+06	6.74128e+06	1.7367e+07	3.92745e+07	1.70235e+06	4.75161e+08	1.77454e+07	1.84032e+07	3.11e-05
10678_neg	dAMP	C10 H14 N5 O6 P	331.067	1.349	330.059	Nucleosides, nucleotides, and analogues	996407	982722	950569	902389	1.04941e+06	739435	6.43258e+06	4.1847e+06	3.96574e+06	2.79412e+06	3.52016e+06	2.9855e+06	3.32842e+06	3.68823e+06	4.73752e+06	2.25373e+06	1.86167e+06	985104	936821	3.98047e+06	2.80911e+06	3.3e-05
1769_pos	Uridine 5'-monophosphate	C9 H13 N2 O9 P	286.08	1.463	325.043	Nucleosides, nucleotides, and analogues	1.79462e+06	2.01087e+06	4.3899e+06	2.81997e+06	2.72742e+06	3.04815e+06	2.30465e+07	1.67888e+07	7.70612e+06	6.82769e+06	3.99208e+06	9.4484e+06	1.31974e+07	2.6762e+07	3.18031e+07	1.77048e+07	1.82212e+07	7.96795e+06	2.79849e+06	1.13016e+07	1.92761e+07	3.48e-05
5997_neg	Phe-Phe	C18 H20 N2 O3	312.147	5.608	311.14	Organic acids and derivatives	961041	1.00139e+06	1.17907e+06	810736	762240	1.90308e+06	1.01513e+06	981801	1.67252e+06	1.09153e+06	349956	308275	5.77535e+06	5.97447e+06	4.83197e+06	3.60488e+06	2.21912e+06	5.25496e+06	1.10293e+06	903202	4.61013e+06	3.69e-05
1642_pos	Cytidine	C9 H13 N3 O5	243.085	1.445	244.093	Nucleosides, nucleotides, and analogues	6.89248e+07	6.02094e+07	2.51911e+08	1.3275e+08	9.06376e+07	5.39372e+07	8.21751e+06	5.13086e+07	6.86455e+06	6.01167e+06	4.03516e+06	4.45664e+06	4.42744e+07	5.56225e+07	5.68989e+07	7.1327e+07	9.20208e+07	2.92126e+07	109728213	1.34823e+07	5.8226e+07	3.98e-05
13009_neg	N-Acetyl-Asp-Glu	C11 H16 N2 O8	304.09	6.206	303.082	Organic acids and derivatives	1.23162e+06	1.85123e+06	2.37868e+06	617815	510378	2.57269e+06	546883	503221	455217	454466	694062	594209	222852	256324	260457	297885	295759	281787	1.52707e+06	541343	269177	4.01e-05
22513_neg	trans-Petroselinic acid	C18 H34 O2	328.261	10.534	327.254	Lipids and lipid-like molecules	3.52017e+06	4.19806e+06	9.98016e+06	6.4518e+06	6.53533e+06	2.24348e+06	2.52009e+06	2.22198e+06	1.77069e+06	1.33223e+06	3.36928e+06	4.97929e+06	1.21984e+06	874922	687586	1.3879e+06	954530	747572	5.48817e+06	2.69893e+06	978725	4.11e-05
3035_neg	Ursolic acid	C30 H48 O3	456.36	9.456	455.353	Lipids and lipid-like molecules	722945	4.3541e+06	3.17517e+06	1.78482e+07	1.85533e+06	1.42546e+06	3.935e+06	3.38841e+06	2.56136e+06	4.43104e+06	3.1466e+06	6.12274e+06	1.27018e+06	147623	121054	176033	202755	127981	4.89686e+06	3.93086e+06	340938	4.32e-05
73_neg	Citric acid	C6 H8 O7	192.026	2.906	191.019	Organic acids and derivatives	5505849194	5806702115	5702330486	7269948278	7245386897	9674606313	3826004930	3267522200	3566325061	4585991746	4246926478	2840806128	8699109806	6794395627	6321415159	5488385103	6150053298	7897074423	6867470547	3722262757	6891738903	4.34e-05
3330_neg	Dodecanedioic acid	C12 H22 O4	230.151	6.854	229.144	Lipids and lipid-like molecules	3.43895e+06	2.81986e+06	1.16463e+06	3.8153e+06	1.87865e+06	1.75685e+07	958110	1.38472e+06	1.27697e+06	826136	1.26577e+06	1.82987e+06	496390	438771	330739	486880	395056	340069	5.11431e+06	1.25693e+06	414651	4.76e-05
13917_neg	1-Caffeoylquinic Acid	C16 H18 O9	354.095	11.469	353.087	Organic oxygen compounds	55602.4	35626.3	39686.8	71800.2	39926.7	45995.6	384904	525779	145458	95959.2	158409	203207	225034	175831	240226	281493	1.04446e+06	316576	48106.4	252286	380603	4.82e-05
256_pos	Deoxynivalenol	C15 H20 O6	296.123	5.703	297.131	Lipids and lipid-like molecules	3.46873e+07	3.10099e+07	6.17987e+07	1.90199e+07	2.07457e+07	3.56208e+07	2.42865e+06	1.48649e+07	2.60449e+06	2.073e+06	3.88121e+06	3.84025e+06	8.72962e+06	6.33517e+06	6.06182e+06	3.66475e+06	7.5247e+06	1.33514e+06	3.38137e+07	4.94875e+06	5.60853e+06	5.14e-05
19_neg	Sucrose	C12 H22 O11	342.116	1.41	341.109	Organic oxygen compounds	2011084572	1683995753	2564812492	5947175629	3823168583	2921327010	10141874911	15328604502	9064494165	14793800912	30796914634	20187857294	1329412635	2335277918	2324358996	5645288631	5820247469	4699988123	3158594007	16718924403	3692428962	5.25e-05
3545_neg	Lauric acid ethyl ester	C14 H28 O2	228.208	9.512	227.201	Lipids and lipid-like molecules	1.18818e+07	1.18123e+07	1.64638e+07	8.07963e+06	8.80649e+06	6.79197e+06	1.49342e+07	1.41588e+07	1.21171e+07	8.05007e+06	15759778	1.44411e+07	4.80616e+06	6.40987e+06	5.04035e+06	6.41135e+06	4.92154e+06	4.76694e+06	1.06393e+07	1.32435e+07	5.3927e+06	5.36e-05
3830_pos	R-1 Methanandamide phosphate	C23 H40 N O5 P	441.262	5.384	442.27	Organic acids and derivatives	1.52872e+06	1.22694e+06	1.58801e+06	1.465e+06	2.06383e+06	1.88129e+06	1.84604e+06	1.06329e+07	1.60952e+06	1.45092e+06	817216	878369	1.40686e+07	1.38181e+07	2.02057e+07	9.20957e+06	7.88009e+06	7.21899e+06	1.62563e+06	2.87249e+06	1.20668e+07	5.39e-05
6783_pos	9-Oxo-10(E),12(E)-octadecadienoic acid	C18 H30 O3	294.22	7.889	295.227	Lipids and lipid-like molecules	5307684363	4528496412	3591352278	1444450137	1067058515	6.36322e+08	5.19354e+07	3.1476e+07	9.8327e+06	492310	536522	1.65294e+07	2.53357e+07	7.16688e+07	6.18022e+07	2.68766e+07	1.69883e+07	390565	2762560539	1.84671e+07	3.38437e+07	5.45e-05
6703_pos	L-Arabinitol	C5 H12 O5	152.069	4.973	343.1	Organic oxygen compounds	3.85313e+06	2.69137e+06	4.46674e+06	2.65656e+06	4.2032e+06	2.33756e+06	5.73517e+06	4.86867e+06	7.84473e+06	7.97209e+06	1.30932e+07	8.12887e+06	7.80174e+06	8.49789e+06	8.07507e+06	8.02586e+06	8.36727e+06	5.70092e+06	3.36809e+06	7.94046e+06	7.74479e+06	5.74e-05
1506_pos	1-Methyladenosine	C11 H15 N5 O4	281.113	4.995	282.12	Nucleosides, nucleotides, and analogues	1.72871e+07	2.10037e+07	2.51792e+07	5.39674e+07	4.38596e+07	3.77654e+07	3.69406e+07	2.21521e+07	2.15205e+07	3.44886e+07	2.86138e+07	3.19057e+07	5.29352e+07	9.06309e+07	1.0189e+08	2.64179e+08	3.28166e+08	1.99586e+08	3.31771e+07	2.92702e+07	1.72898e+08	6.14e-05
253_pos	16-Heptadecyne-1,2,4-triol	C17 H32 O3	306.219	7.856	307.227	Lipids and lipid-like molecules	1.42428e+07	3.22813e+07	6.64437e+07	3.11411e+06	4.92948e+06	3.9361e+06	708554	770374	527624	643279	1.41237e+06	766962	467206	453555	478988	1.76067e+06	2.03699e+06	481297	2.08246e+07	804860	946450	6.16e-05
9795_neg	3-Nitro-L-Tyrosine	C9 H10 N2 O5	226.058	4.961	225.051	Organic acids and derivatives	986726	860826	1.0373e+06	948518	819027	1.27543e+06	1.05132e+06	1.08902e+06	1.18261e+06	828123	575261	502363	8.20364e+06	1.68142e+06	1.68944e+06	1.01139e+07	8.50956e+06	1.17895e+07	987971	871448	6.9979e+06	6.25e-05
1782_pos	Hexadecanamide	C16 H33 N O	255.256	9.651	256.264	Lipids and lipid-like molecules	24217011882	21110993635	28383686074	21899417447	16537462506	23706332975	34057853370	36303842449	43270499360	29334222416	50377570136	38747100038	13206364588	22330982292	15054733009	23024709012	21847612642	12574784674	22642484087	38681847962	18006531036	6.59e-05
18531_neg	LPC 17:2	C25 H48 N O7 P	551.322	8.807	550.315	Lipids and lipid-like molecules	125957	127378	206965	222068	191912	159047	353756	475135	307914	310685	492738	458635	411671	409642	391075	718984	1.47359e+06	1.09906e+06	172221	399811	750670	6.88e-05
3182_neg	3'-Dephosphocoenzyme A	C21 H35 N7 O13 P2 S	687.15	5.032	686.142	Nucleosides, nucleotides, and analogues	600758	695783	601351	593598	527799	876062	1.82601e+07	1.46142e+07	1.99794e+07	1.07717e+07	4.31718e+06	1.06723e+07	2.45816e+07	2.38477e+07	2.54878e+07	2.78834e+06	2.61938e+06	1.21064e+06	649225	1.31025e+07	1.34226e+07	7.27e-05
1703_pos	Deoxyadenosine	C10 H13 N5 O3	251.101	1.382	252.108	Nucleosides, nucleotides, and analogues	1.06623e+07	1.81498e+07	7.88254e+06	8.54151e+06	1.21595e+07	2.70506e+07	1.94968e+07	5.31603e+07	14131399	1.63585e+07	1.52173e+07	2.20872e+07	5.03696e+07	4.88315e+07	4.04638e+07	6.88591e+07	6.63672e+07	5.07995e+07	1.40744e+07	2.34086e+07	5.42818e+07	7.77e-05
16684_neg	PA 8:0_18:2	C29 H53 O8 P	560.348	9.751	559.341	Lipids and lipid-like molecules	1.58017e+06	1.53453e+06	1.86944e+06	1.74886e+06	1.62282e+06	1.94364e+06	4.12447e+06	4.18569e+06	4.05588e+06	2.3266e+07	5.466e+06	4.62965e+06	1.54517e+06	1.77198e+06	1.53988e+06	1.92551e+06	1.90704e+06	1.54609e+06	1.71658e+06	7.62128e+06	1.70595e+06	8.02e-05
1257_pos	LPC 18:3	C26 H48 N O7 P	539.3	8.681	540.307	Lipids and lipid-like molecules	1.68598e+06	950633	3.06856e+06	1.35231e+07	7.75533e+06	6.8704e+06	1.64639e+08	1.07748e+08	7.31647e+07	5.41833e+07	8.66451e+07	5.26652e+07	1.08704e+08	9.80123e+07	1.13444e+08	5.94684e+06	2.30552e+08	1.69427e+08	5.64233e+06	8.9841e+07	1.21014e+08	8.07e-05
19625_neg	Myristic Acid	C14 H28 O2	228.208	9.845	227.201	Lipids and lipid-like molecules	854159	883761	1.73556e+06	1.14999e+06	735632	963826	2.17128e+06	2.10095e+06	1.83031e+06	1.25976e+06	3.12096e+06	2.01325e+06	649027	604481	475837	985009	1.06652e+06	606752	1.05382e+06	2.08275e+06	731271	8.47e-05
3914_neg	LPE 16:0	C21 H44 N O7 P	453.285	9.139	452.278	Lipids and lipid-like molecules	455455	307119	663236	2.82381e+06	1.86351e+06	4.31402e+06	6.25572e+06	8.63806e+06	6.02123e+06	5.70035e+06	9.15299e+06	8.78635e+06	7.12686e+06	7.53598e+06	8.46132e+06	1.06915e+07	1.57839e+07	8.10976e+06	1.73786e+06	7.42578e+06	9.61824e+06	8.49e-05
969_pos	1-Palmitoyl-Sn-Glycero-3-Phosphocholine	C24 H50 N O7 P	495.332	9.775	496.34	Lipids and lipid-like molecules	383659	495461	324888	1.40877e+06	479899	942749	940260	2.39982e+06	1.95727e+06	2.2756e+06	2.97307e+06	2.70739e+06	1.93843e+06	1.77202e+06	2.7431e+06	3.45661e+06	5.62919e+06	2.48726e+06	672570	2.2089e+06	3.00443e+06	8.8e-05
1950_pos	5-Methyluridine	C10 H14 N2 O6	258.085	2.23	259.092	Nucleosides, nucleotides, and analogues	1.86718e+08	6.59301e+08	1.38814e+08	4.48472e+07	110780711	6.20953e+08	3.14848e+08	3.06219e+08	8.60806e+08	8.50243e+07	4.9718e+07	4.23601e+07	5739807902	7117382166	7158955322	2509609574	1567734486	1996382106	2.93569e+08	2.76496e+08	4348311926	8.84e-05
3181_pos	D-Phenylalanine	C9 H11 N O2	165.079	2.896	166.086	Organic acids and derivatives	6.83546e+08	5.25532e+08	8.34906e+08	4.286e+08	3.88671e+08	276507572	2.48193e+08	1.38937e+08	1.16529e+08	3.33543e+08	2.54817e+08	1.60496e+08	6.68361e+07	1.932e+08	1.77731e+08	6.96304e+07	1.31815e+08	7.16319e+07	5.2296e+08	2.08752e+08	1.18474e+08	8.9e-05
3902_neg	LysoPE 18:0	C23 H48 N O7 P	481.317	9.626	480.309	Lipids and lipid-like molecules	1.37568e+06	1.27776e+06	3.96368e+06	7.0969e+06	5.52397e+06	4.71372e+06	1.2481e+07	1.669e+07	1.24954e+07	1.22623e+07	2.22416e+07	2.01473e+07	8.51085e+06	1.08609e+07	1.2291e+07	1.65149e+07	2.2129e+07	1.51361e+07	3.99195e+06	1.60529e+07	1.42405e+07	8.97e-05
13333_neg	MGDG O-28:4_18:0	C55 H100 O9	964.767	11.26	963.76	Lipids and lipid-like molecules	1.23571e+06	1.05235e+06	2.04671e+06	716199	438358	409552	545874	337451	521665	264570	440691	479275	105791	325277	119174	238168	137309	131781	983148	431588	176250	9.14e-05
10114_neg	8Z,11Z,14Z-Eicosatrienoic acid	C20 H34 O2	306.255	10.332	305.248	Lipids and lipid-like molecules	1.82992e+06	659144	2.81324e+06	3.19252e+06	1.92243e+06	1.13446e+06	1.25413e+06	1.28657e+06	498834	269413	570898	965538	242407	382174	151520	436027	217249	135508	1.92528e+06	807564	260814	9.21e-05
90_pos	Ethyl sorbate	C8 H12 O2	140.084	5.605	141.091	Lipids and lipid-like molecules	2.44588e+07	4.85812e+07	1.05056e+08	1.70173e+07	1.45685e+07	1.95398e+07	9.33206e+06	1.32503e+07	7.13731e+06	8.03306e+06	9.00033e+06	9.09979e+06	1.08731e+07	5.25377e+06	4.71258e+06	4.41466e+06	4.33937e+06	3.56091e+06	3.82036e+07	9.3088e+06	5.52573e+06	9.51e-05
13070_neg	alpha-D-Glucopyranosyl 2-O-(2-methylbutanoyl)-alpha-D-glucopyranoside	C17 H30 O12	426.175	4.984	425.168	_	645611	563235	678703	620611	535886	834507	687874	712539	773776	541837	376391	328694	3.31528e+06	3.24793e+06	2.9981e+06	741273	1.2489e+06	2.77802e+06	646426	570185	2.38825e+06	0.00010674
5700_neg	(R)-3-Hydroxy myristic acid	C14 H28 O3	244.203	8.286	243.196	Lipids and lipid-like molecules	2.35815e+06	3.47762e+06	2.86434e+06	3.48975e+06	3.57441e+06	4.90903e+06	8.32096e+06	8.31762e+06	7.3712e+06	5.3574e+06	8.85641e+06	7.94051e+06	5.1193e+06	4.73654e+06	4.67433e+06	7.52855e+06	9.77647e+06	5.87981e+06	3.44555e+06	7.69402e+06	6.28583e+06	0.00011153
7665_neg	LPC 18:1	C26 H52 N O7 P	567.354	9.822	566.346	Lipids and lipid-like molecules	222588	180061	232948	806254	546609	902676	2.88106e+06	3.1389e+06	1.31893e+06	3.10555e+06	4.27451e+06	3.35169e+06	1.38114e+06	1.35396e+06	1.17358e+06	4.67908e+06	7.26539e+06	3.79084e+06	481856	3.01177e+06	3.274e+06	0.00011514
2321_pos	L-Dopa	C9 H11 N O4	197.069	2.086	198.076	Organic acids and derivatives	2.45654e+08	1.8755e+08	1.18123e+08	3.14805e+08	2.94811e+08	2.56568e+08	7.26818e+07	1.46985e+08	5.30375e+07	6.19311e+07	6.17431e+07	5.19235e+07	1.85625e+08	9.07415e+07	9.05757e+07	9.77773e+07	8.4393e+07	8.91239e+07	2.36252e+08	7.4717e+07	1.06373e+08	0.00012103
21_neg	7-Methylxanthine	C6 H6 N4 O2	120.041	1.361	165.039	Organoheterocyclic compounds	1135000016	1021380031	8.14313e+08	1413696150	1394531764	1322821142	1757059689	2128240254	1948645971	2164926780	1572812196	2307158937	2760016433	2096886603	1908900397	5224331143	5531176488	4834163896	1183623625	1979807305	3725912493	0.00012386
22143_neg	PG O-15:1_18:3	C39 H71 O9 P	714.482	9.502	713.475	Lipids and lipid-like molecules	796799	717558	977634	843731	814615	432396	1.9637e+06	2.07436e+06	1.81578e+06	8.07316e+06	18395387	5.21198e+06	685067	833875	767339	1.05087e+06	922544	776180	763789	6.25573e+06	839312	0.00012882
21584_neg	S-Lactoyglutathione	C13 H21 N3 O8 S	379.106	3.956	378.099	Organic acids and derivatives	66336.9	67001.7	69751.9	81328.6	83880.8	83047.2	140298	143582	125699	124613	179144	157632	508338	166095	152974	1.08696e+06	950686	1.64896e+06	75224.5	145161	752336	0.00013203
12_neg	4-Oxoproline	C5 H7 N O3	129.042	2.284	128.034	Organic acids and derivatives	4655414468	10227826369	3915863400	2719907753	3878684672	11000449555	7371343028	10120517129	17342453860	4656717928	2694184756	2837422558	44785947862	41203474748	43900081275	25972837823	15334091758	28307562306	6066357703	7503773210	33250665962	0.0001398
5707_pos	Oleoyl ethanolamide	C20 H39 N O2	307.288	10.186	330.277	Organic nitrogen compounds	3.67349e+08	3.26552e+08	5.1631e+08	3.63012e+08	2.65391e+08	3.5452e+08	825942637	6.84088e+08	7.1961e+08	5.05372e+08	9.58238e+08	5.87218e+08	209995661	2.68845e+08	2.81913e+08	4.79973e+08	3.71156e+08	1.74758e+08	3.65522e+08	7.13412e+08	2.97773e+08	0.00014004
2751_pos	Υ-Aminobutyric acid (GABA)	C4 H9 N O2	103.064	1.367	104.071	Organic acids and derivatives	9177205651	10112090691	9422927651	16608131259	14181439987	9867773306	3985612298	3305273977	4916849579	6312830823	4525030755	5947536935	4919293096	9151662757	8565485000	11898306103	9073116664	10794662614	11561594758	4832189061	9067087706	0.0001515
6088_pos	α-Linolenoyl ethanolamide	C20 H35 N O2	321.265	8.108	322.272	Organic nitrogen compounds	6.10377e+06	6.36228e+06	7.06205e+06	6.70296e+06	4.80317e+06	6.20465e+06	1.13469e+07	8.81689e+06	8.29899e+06	8.70436e+06	1.36211e+07	1.16475e+07	3.90253e+06	5.28904e+06	5.89894e+06	7.98015e+06	3.60553e+06	3.86872e+06	6.20648e+06	1.0406e+07	5.09082e+06	0.00015224
1513_pos	Cytidine 5'-monophosphate (hydrate)	C9 H14 N3 O8 P	323.052	1.449	324.059	Nucleosides, nucleotides, and analogues	5.07433e+06	3.48177e+06	1.81524e+07	1.02404e+07	7.94282e+06	5.12565e+06	7.44834e+06	1.04028e+07	4.27843e+06	2.22251e+06	1.76118e+06	4.07426e+06	4.97274e+07	9.88335e+07	1.01216e+08	3.16838e+07	1.49052e+07	1.71965e+07	8.33623e+06	5.03125e+06	5.22603e+07	0.00015729
6959_neg	Uracil	C4 H4 N2 O2	112.026	0.395	111.019	Organoheterocyclic compounds	4.54395e+07	5.63673e+07	5.77283e+07	5.05657e+07	6.87039e+07	7.28674e+07	1.48581e+08	1.13535e+08	1.05828e+08	1.37454e+08	8.19076e+07	1.64201e+08	2.29182e+07	6.49091e+07	5.09716e+07	5.07605e+07	7.01207e+07	2.94219e+07	5.8612e+07	1.25251e+08	4.81837e+07	0.00016064
2849_neg	P-Toluenesulfonic acid	C7 H8 O3 S	172.018	5.331	171.011	Benzenoids	2.16854e+07	2.139e+07	2.25083e+07	2.06529e+07	2.37879e+07	2.37528e+07	5.12218e+07	6.57429e+07	5.05707e+07	4.81776e+07	7.38953e+07	7.1383e+07	4.37752e+06	2.27219e+07	1.90894e+07	2.91871e+07	1.84749e+07	1.94473e+07	2.22962e+07	6.01652e+07	1.8883e+07	0.00016425
8109_pos	7-Methylguanine	C6 H7 N5 O	165.065	4.923	166.073	Organoheterocyclic compounds	1.05632e+07	3.58784e+07	2.59204e+07	8.79768e+07	4.64647e+07	3.38146e+07	7.35118e+06	9.11798e+06	9.78194e+06	7.37385e+06	4.2065e+06	3.91662e+06	1.29434e+07	2.67326e+07	1.3099e+07	2.05665e+07	2.12902e+07	1.43082e+07	4.0103e+07	6.95801e+06	1.81566e+07	0.00016549
20171_neg	Nervonic acid	C24 H46 O2	366.349	11.472	365.342	Lipids and lipid-like molecules	149604	151246	164875	169840	253793	194219	2.40322e+06	418675	356826	394514	688018	548590	154062	179511	174373	201225	202028	175006	180596	801641	181034	0.0001657
10316_pos	7-Hydroxycoumarine	C9 H6 O3	179.058	5.474	163.039	Phenylpropanoids and polyketides	2.52557e+07	3.32907e+07	2.94623e+07	2.8403e+07	3.41747e+07	2.49291e+07	3.71483e+08	1.74237e+08	1.02169e+08	7.25857e+08	8.39924e+08	2.28297e+08	9.93628e+07	7.11332e+07	1.5971e+08	2.71069e+08	1004064828	8.52468e+07	2.92526e+07	4.06994e+08	2.81764e+08	0.00016964
4691_pos	Leucylproline	C11 H20 N2 O3	228.148	5.703	229.155	Organic acids and derivatives	1.3115e+06	1.64627e+06	862421	1.64587e+06	1.35492e+06	7.96155e+06	2.205e+06	8.6972e+06	759857	1.96941e+06	3.68725e+06	3.64833e+06	8.14344e+06	1.31735e+07	1.27321e+07	3.47373e+07	1.74375e+07	5.37056e+07	2.46376e+06	3.49451e+06	2.33216e+07	0.0001732
704_pos	16(R)-HETE	C20 H32 O3	342.215	8.827	343.222	Lipids and lipid-like molecules	4.41455e+06	4.99406e+06	4.96046e+06	5.8396e+06	5.38864e+06	3.66401e+06	7.1501e+06	5.76986e+06	6.06944e+06	6.49177e+06	6.9826e+06	1.35999e+07	2.96962e+06	3.83176e+06	3.79041e+06	3.69291e+06	4.13472e+06	2.59903e+06	4.87689e+06	7.67728e+06	3.50308e+06	0.00018069
2687_neg	8,8'-dicarboxy-1,1'-binaphthalene	C22 H14 O4	342.091	5.01	341.084	_	522803	2.10084e+06	348523	1.22589e+06	990305	4.83515e+06	353232	512721	2.86245e+06	355376	193282	168789	1.15835e+07	5.42983e+06	4.12208e+06	9.08934e+06	3.82175e+06	2.10664e+07	1.67059e+06	740974	9.18548e+06	0.00018183
18336_neg	Sedoheptulose 1,7-bisphosphate	C7 H16 O13 P2	370.007	5.639	369	_	901324	589372	1.11737e+06	977150	1.21109e+06	1.56257e+06	2.08133e+06	2.18803e+06	2.14801e+06	1.69019e+06	3.44951e+06	2.72796e+06	600366	1.12186e+06	1.43158e+06	1.02822e+06	1.03811e+06	1.14413e+06	1.05981e+06	2.38084e+06	1.06071e+06	0.00019082
12413_pos	PC O-18:2	C26 H50 N O7 P	519.333	8.969	520.34	Lipids and lipid-like molecules	2.60112e+07	3.09801e+07	4.37142e+07	8.64971e+07	7.67758e+07	1.52182e+07	3.6972e+08	2.05804e+08	1.95556e+08	1.00742e+08	1.46834e+08	1.03295e+08	1.2951e+08	1.05828e+08	1.37132e+08	1.42017e+08	1.79122e+08	1.45069e+08	4.65328e+07	1.86992e+08	1.3978e+08	0.00019816
6167_neg	12-Hydroxydodecanoic acid	C12 H24 O3	170.166	7.734	215.165	Organic acids and derivatives	1.61328e+06	1.84507e+06	1.54656e+06	1.7606e+06	2.17832e+06	2.12479e+06	5.27578e+06	4.59788e+06	4.72475e+06	3.23569e+06	5.78721e+06	2.35715e+07	1.68257e+06	2.17777e+06	1.72907e+06	2.19321e+06	2.33917e+06	1.66715e+06	1.84477e+06	7.86547e+06	1.96482e+06	0.00020707
13460_neg	LPE 17:2	C22 H42 N O7 P	463.27	8.61	462.262	Lipids and lipid-like molecules	115435	111361	312422	538252	234565	138870	903998	1.06259e+06	517058	718484	1.13089e+06	530979	1.00614e+06	525437	602483	1.70952e+06	3.04289e+06	1.60573e+06	241817	810667	1.41537e+06	0.0002092
3110_neg	LPA 18:3	C21 H37 O7 P	432.227	8.933	431.22	Lipids and lipid-like molecules	85821483	4.3925e+07	67079642	1.74521e+08	1.74002e+08	4.17331e+07	1.27316e+08	1.48453e+08	7.74627e+07	1.17087e+08	1.48527e+08	1.68908e+08	2.08359e+07	7.91741e+06	1.25605e+07	4.40602e+07	5.05087e+07	2.34006e+07	9.78469e+07	1.31292e+08	2.65472e+07	0.00023014
444_neg	Guanosine	C10 H13 N5 O5	283.092	3.829	282.085	Nucleosides, nucleotides, and analogues	487394106	4.36924e+08	2005037032	1124912920	1331660802	1341947303	1.49653e+08	6.4616e+07	4.15128e+07	5.69463e+07	3.84403e+07	3.60038e+07	3.50482e+08	2.84026e+07	8.26879e+08	7.12626e+08	9.57574e+08	1008619610	1121312663	6.45287e+07	6.4743e+08	0.00024896
16236_pos	DGDG O-8:0_2:0	C25 H46 O14	592.269	10.546	593.276	Lipids and lipid-like molecules	850549	925674	4.64909e+06	1.01676e+06	799097	1.05136e+06	5.01409e+06	1.31342e+06	1.56503e+06	1.32072e+06	2.22595e+06	1.90291e+06	4.62577e+06	5.20172e+06	4.92913e+06	4.51553e+07	3.12468e+07	1.702e+07	1.54875e+06	2.22369e+06	1.80298e+07	0.00026065
10940_pos	Senecionine	C18 H25 N O5	335.177	8.515	336.185	Phenylpropanoids and polyketides	5.22425e+06	5.17239e+06	8.19304e+06	6.92907e+06	5.49318e+06	5.24034e+06	1.98355e+07	1.67247e+07	1.86769e+07	9.42902e+06	1.82421e+07	1.24464e+07	5.34472e+06	8.16398e+06	7.75529e+06	8.56078e+06	3.55481e+06	2.30078e+06	6.04204e+06	1.58924e+07	5.94673e+06	0.000262
22_pos	N-Tetradecanamide	C14 H29 N O	227.225	8.721	228.232	Lipids and lipid-like molecules	8.00232e+08	6.73462e+08	1038586302	8.26154e+08	6.07335e+08	7.28233e+08	1551092838	1298861697	1427121015	9.08961e+08	1901294657	1265006308	4.64193e+08	790766087	6.50558e+08	9.86724e+08	7.15757e+08	5.27048e+08	7.79e+08	1392056326	6.89174e+08	0.00026499
14857_neg	5-[(Benzoyloxy)methyl]-4,5,6-trihydroxy-2-cyclohexen-1-yl benzoate	C21 H20 O7	384.115	3.255	383.107	Benzenoids	9.83085e+06	1.23269e+07	8.12917e+06	1.21105e+07	1.38114e+07	2.04022e+07	2.96757e+06	2.40818e+06	6.13713e+06	7.28353e+06	2.06771e+06	1.88411e+06	1.62626e+07	1.03426e+07	9.74582e+06	9.26147e+06	5.21055e+06	1.80791e+07	1.27685e+07	3.79137e+06	1.14837e+07	0.00026846
3095_pos	L-serine	C3 H7 N O3	105.043	1.338	106.05	Organic acids and derivatives	154371248	1.41017e+08	1.92677e+08	1.2243e+08	7.83614e+07	9.44826e+07	7.87851e+08	4.06797e+08	6.44261e+08	4.41512e+08	2.63566e+08	6.01096e+08	627419783	1.92321e+08	4.48314e+08	1.53224e+08	2.21337e+08	1.97551e+08	1.30557e+08	5.24181e+08	3.06695e+08	0.00027068
27440_pos	PC 17:1_17:2	C42 H78 N O8 P	755.546	7.884	756.553	Lipids and lipid-like molecules	2.3871e+07	6.42597e+07	2.39267e+07	1.8227e+07	2.3897e+07	2.03754e+07	1.57521e+06	1.38508e+06	1.21563e+06	1.58528e+07	1.12947e+07	1.66852e+06	1.96025e+07	1.653e+07	1.35772e+07	2.93559e+07	2.587e+07	1.33313e+07	2.90928e+07	5.49865e+06	1.97111e+07	0.00029715
9635_pos	L-Ascorbate	C6 H8 O6	176.032	1.449	177.039	Organoheterocyclic compounds	7.7276e+06	4.06729e+06	6.21019e+06	2.09544e+06	2.40079e+06	3.00741e+06	6.40564e+07	4.93848e+07	8.53575e+07	8.77079e+07	6.49166e+07	1.38545e+08	6.76494e+06	7.1987e+07	8.7261e+07	2.33756e+06	6.75726e+06	2.93051e+06	4.25145e+06	8.16615e+07	2.96731e+07	0.00030786
9964_pos	Taxifolin	C15 H12 O7	304.058	5.257	305.066	Phenylpropanoids and polyketides	3.31772e+06	3.66075e+06	3.8584e+06	2.77857e+06	1.73182e+06	2.79275e+06	1.18749e+06	927096	1.6501e+06	929847	560390	635724	3.58143e+06	4.28622e+06	2.54849e+06	2.84298e+06	1.06069e+07	1.56674e+06	3.02334e+06	981774	4.2388e+06	0.00031093
1304_pos	DL-Panthenol	C9 H19 N O4	205.132	5.907	206.139	Lipids and lipid-like molecules	4.1745e+07	8.39779e+07	9.7221e+07	2.26013e+07	1.63386e+07	2.66812e+07	4.06444e+06	3.05618e+07	6.16708e+06	1.11737e+07	2.64349e+06	3.00555e+06	1.60218e+07	1.63562e+06	1.46383e+06	1.62449e+06	3.67363e+06	803737	4.80942e+07	9.60267e+06	4.20385e+06	0.00032166
183_pos	Phenylpropiolic acid	C9 H6 O2	146.037	5.208	147.044	Benzenoids	2.4482e+06	2.04499e+06	2.83874e+06	3.24116e+06	2.70815e+06	5.35506e+06	1.18756e+07	2.01095e+07	5.05897e+06	1.91199e+07	7.45555e+06	1.39197e+07	1.06645e+07	5.50235e+06	1.0424e+07	4.42819e+07	2.81025e+07	1.52858e+07	3.10605e+06	1.29232e+07	1.90435e+07	0.0003449
5927_neg	5-Aminovaleric acid	C5 H11 N O2	117.078	0.078	116.07	Organic acids and derivatives	1.76449e+06	2.88469e+06	2.57965e+06	2.50596e+06	4.56572e+06	3.9192e+06	7.58092e+06	5.04646e+06	4.38436e+06	6.56326e+06	9.85788e+06	5.37737e+06	1.52263e+06	3.04281e+06	2.88532e+06	2.53182e+06	3.42847e+06	2.82119e+06	3.03662e+06	6.46837e+06	2.70537e+06	0.00035455
268_neg	Ascorbic acid	C6 H8 O6	176.031	1.784	175.024	Organoheterocyclic compounds	5.45444e+06	5.39701e+06	5.0137e+06	8.65041e+06	7.27324e+06	8.06827e+06	1.57705e+08	3.30087e+08	4.20822e+08	445343695	1.89798e+08	3.96187e+08	3.99443e+07	8.40073e+08	8.57919e+08	1.18131e+07	1.08552e+07	1.10288e+07	6.64284e+06	3.23324e+08	2.95272e+08	0.00037836
2768_pos	Valine	C5 H11 N O2	117.079	1.826	118.087	Organic acids and derivatives	34587503428	42437468931	41256223480	49360744235	50595161635	55055573541	29982560127	27225262609	35510748032	39179659222	19759053990	25191790663	52795308466	51756777970	49468630069	48977236430	37956287935	54743412442	45548779208	29474845774	49282942219	0.00039432
3386_pos	2-Aminobenzenesulfonic acid	C6 H7 N O3 S	173.014	5.392	174.022	Benzenoids	1.16437e+06	1.37467e+06	890784	1.6414e+06	1.36273e+06	1.24135e+06	6.0736e+06	4.81562e+06	7.60487e+06	2.16336e+06	915617	1.57247e+06	2.18515e+07	8.25354e+06	6.73899e+06	4.92551e+06	5.78414e+06	5.25034e+06	1.27922e+06	3.85759e+06	8.80067e+06	0.00041451
16019_neg	DGGA 18:2_18:3	C45 H74 O11	790.526	10.979	789.519	Lipids and lipid-like molecules	170396	161134	179023	198482	207582	265676	6.25313e+06	1.11122e+06	715656	447641	693520	687924	181497	214334	315447	219160	223005	458501	197049	1.65152e+06	268657	0.00041642
8610_neg	MGDG O-20:0_18:2	C47 H88 O9	856.681	10.028	855.674	Lipids and lipid-like molecules	2.79212e+06	1.43039e+06	3.65442e+06	2.43191e+06	1.73913e+06	490869	1.58617e+06	787182	891492	296793	442289	434843	324139	317308	290265	250746	318825	539392	2.08981e+06	739795	340112	0.00041766
340_pos	MAG (18:2)	C21 H38 O4	354.277	8.525	355.284	Lipids and lipid-like molecules	1.18551e+07	1.13482e+07	8.13476e+06	1.60222e+07	1.68286e+07	2.37241e+06	8.01446e+06	4.65183e+06	2.71202e+06	2.61065e+06	3.10761e+06	4.12388e+06	1.40576e+06	1.73528e+06	2.01489e+06	2.99995e+06	2.22092e+06	2.28546e+06	1.10935e+07	4.20341e+06	2.11038e+06	0.00041828
558_pos	Palmitoleic Acid	C16 H30 O2	276.209	11.273	277.216	Lipids and lipid-like molecules	2.85312e+07	3.18625e+07	5.77576e+07	5.25627e+06	4.71509e+06	4.13405e+06	9.85483e+06	4.43372e+06	3.01866e+06	2.59513e+06	2.7464e+06	2.9939e+06	1.19848e+06	1.2171e+06	1.24733e+06	2.23592e+06	1.59161e+06	1.12297e+06	2.20428e+07	4.27377e+06	1.43557e+06	0.00042877
11408_neg	PMeOH 18:3_18:3	C40 H67 O8 P	706.458	11.669	705.451	Lipids and lipid-like molecules	1.07589e+06	1.1818e+06	1.12558e+06	1.19679e+06	1.27327e+06	1.32942e+06	2.69819e+06	2.93592e+06	2.65922e+06	3.05555e+07	3.99988e+07	1.2123e+07	1.10836e+06	1.3103e+06	1.22565e+06	1.42348e+06	1.35839e+06	1.17399e+06	1.19713e+06	1.51618e+07	1.26669e+06	0.00043524
470_pos	15-OxoEDE	C20 H34 O3	152.12	8.59	135.117	Lipids and lipid-like molecules	2.18814e+07	1.99771e+07	2.83813e+07	9.16578e+06	9.25197e+06	6.43529e+06	8.97387e+06	8.13822e+06	7.43248e+06	6.7626e+06	9.38941e+06	9.52549e+06	4.95611e+06	4.69399e+06	4.54253e+06	5.28945e+06	4.97107e+06	3.58552e+06	1.58488e+07	8.37034e+06	4.67311e+06	0.00043672
10_pos	4-Butylresorcinol	C10 H14 O2	166.1	6.434	167.107	Benzenoids	4.8227e+06	6.45235e+06	3.57115e+06	964166	1.72071e+06	6.59732e+06	1.15329e+06	1.67357e+06	898476	1.08299e+06	1.21002e+06	1.08793e+06	1.04562e+06	258370	674107	797376	887983	623361	4.0214e+06	1.18438e+06	714469	0.00046198
2434_pos	DL-Arginine	C6 H14 N4 O2	174.112	1.298	175.119	Organic acids and derivatives	10682608115	13311121906	10234077787	17996134562	16959330793	11831461767	20105133511	16698499396	26309308564	36096270373	27305229534	22824704983	13082821728	12654592214	13103451598	12325048036	8333385418	17102378109	13502455822	24889857727	12766946184	0.00047133
6845_pos	Nicotinate ribonucleoside	C11 H13 N O6	255.074	1.448	256.081	Organic oxygen compounds	6.82785e+08	9.6853e+08	8.73536e+08	811099408	6.70036e+08	560224880	3.97605e+08	1.9155e+08	4.40048e+08	2.97674e+08	1.56126e+08	293880921	4.73764e+08	4.851e+08	5.19009e+08	2.89832e+08	2.06991e+08	2.36775e+08	7.61035e+08	2.96147e+08	3.68578e+08	0.0004732
19584_neg	LPE 16:2	C21 H40 N O7 P	449.254	8.199	448.247	Lipids and lipid-like molecules	123706	121315	123705	177289	135292	142694	290481	444768	278943	282864	429385	418787	415659	259613	195904	942288	1.2408e+06	1.04887e+06	137333	357538	683856	0.00051154
17339_neg	Nonanoic acid	C9 H18 O2	158.13	7.305	315.254	Lipids and lipid-like molecules	2.64771e+06	2.36162e+06	1.94314e+06	1.22518e+06	3.8419e+06	9.59423e+06	1.92237e+06	2.02517e+06	1.72188e+06	1.54941e+06	2.3584e+06	3.65695e+06	763072	704424	856409	908930	899853	764927	3.6023e+06	2.2057e+06	816269	0.0005213
2319_pos	Oleoyl ethylamide	C20 H39 N O	309.303	10.705	332.292	Lipids and lipid-like molecules	9934038455	9630801248	12713618744	8976575510	9142562119	9961104935	18837606381	17894260948	15698763338	14652943408	26736425932	17359047600	5425340699	10616471243	8046772379	14306497524	10899974399	5355560888	10059783502	18529841268	9108436189	0.00053006
3119_neg	Psicose	C6 H12 O6	180.062	9.887	179.055	Organic oxygen compounds	1.28894e+08	1.09988e+08	8.72009e+07	8.21755e+07	1.09966e+08	9.25345e+07	1.24339e+08	1.07846e+08	8.12084e+07	9.96618e+07	1.0517e+08	1.1445e+08	5.51605e+07	6.99147e+07	7.96483e+07	7.56643e+07	6.41996e+07	7.70147e+07	1.01793e+08	1.05446e+08	7.0267e+07	0.00053943
64_pos	PC 34:2	C42 H80 N O8 P	779.544	11.239	780.551	Lipids and lipid-like molecules	5.84726e+08	4.06403e+08	5.52448e+08	2.9208e+08	440043368	3.55074e+08	1.14828e+07	4.39528e+06	3.16639e+07	2.03681e+08	1.14114e+08	6.27639e+07	1.65928e+08	1.59386e+08	188440048	2.69904e+08	2.39988e+08	1.65185e+08	4.38462e+08	7.13502e+07	198138498	0.0005428
2156_neg	16-Hydroxyhexadecanoic acid	C16 H32 O3	254.224	9.729	253.217	Lipids and lipid-like molecules	2.47624e+07	1.7171e+07	2.28559e+07	1.80579e+07	1.3306e+07	8.41267e+06	6.97541e+07	9.48612e+06	9.52663e+06	6.15721e+06	9.55303e+06	1.05554e+07	3.34235e+06	3.84384e+06	2.87942e+06	4.89542e+06	4.02376e+06	2.7943e+06	1.74276e+07	1.91721e+07	3.62985e+06	0.00059029
10343_neg	Oleoyl-L-α-lysophosphatidic acid	C21 H41 O7 P	436.259	10.442	435.251	Lipids and lipid-like molecules	3.58299e+06	1.39617e+06	2.36714e+06	9.71329e+06	7.47291e+06	8.97182e+06	2.07177e+07	2.3938e+07	1.61383e+07	2.362e+07	4.37265e+07	3.23559e+07	4.10179e+06	2.76411e+06	4.14277e+06	1.05573e+07	1.66497e+07	7.24945e+06	5.58405e+06	2.67494e+07	7.57753e+06	0.00059107
88_neg	Suberic acid	C8 H14 O4	174.088	5.729	173.081	Lipids and lipid-like molecules	1.39764e+08	3.9477e+08	8.20594e+08	1.02018e+08	8.92365e+07	1.69384e+08	1.65251e+08	1.20719e+08	1.07095e+08	8.49525e+07	1.33717e+08	1.1771e+08	6.41751e+07	5.22798e+07	4.10332e+07	3.6843e+07	1.41616e+07	4.11438e+07	2.85961e+08	1.21574e+08	4.16061e+07	0.00065517
16715_neg	(2S)-4-Oxo-2-phenyl-3,4-dihydro-2H-chromen-7-yl beta-D-glucopyranoside	C21 H22 O8	448.14	8.958	447.133	_	83426	203581	106200	98223.8	99950.8	94154.3	734856	2.04245e+06	1.99717e+06	209799	1.40315e+06	2.09799e+06	709817	1.03724e+06	94924.4	135261	115153	488068	114256	1.41424e+06	430077	0.00070754
7279_pos	Adenine	C5 H5 N5	135.055	1.901	136.062	Organoheterocyclic compounds	4383920879	3090670247	7240829228	1728247706	6.14989e+08	3416289511	8.387e+08	4.10173e+08	1.59553e+08	2.21839e+08	2.74407e+08	2.92444e+08	2.41972e+08	4.42143e+08	2.89346e+08	5.96577e+08	2533207088	1.91443e+08	3412491030	3.66186e+08	7.15781e+08	0.00074419
1021_neg	δ-Ribono-1,4-lactone	C5 H8 O5	148.036	2.903	147.029	Organic oxygen compounds	2.66581e+08	1.75297e+08	2.54033e+08	2.62591e+08	2.67348e+08	2.33239e+08	2.24272e+08	1.92029e+08	1.73597e+08	2.45027e+08	2.41161e+08	2.1935e+08	3.04406e+08	2.5379e+08	3.26692e+08	4.46974e+08	561493940	4.42978e+08	2.43181e+08	2.15906e+08	3.89389e+08	0.00078966
2025_pos	Guanosine monophosphate	C10 H14 N5 O8 P	363.058	1.468	364.065	Nucleosides, nucleotides, and analogues	5.45786e+06	3.918e+06	1.3671e+07	8.12012e+06	8.70179e+06	1.2116e+07	3.99586e+07	3.4882e+07	3.08944e+07	2.1318e+07	8.30815e+06	2.48174e+07	1.01857e+08	122963855	1.24704e+08	3.02347e+07	1.97452e+07	2.08701e+07	8.66414e+06	2.66964e+07	7.00625e+07	0.00081285
2507_neg	LPI 18:2	C27 H49 O12 P	596.296	9.135	595.289	Lipids and lipid-like molecules	3.85126e+07	2.3728e+07	2.99631e+07	5.87462e+07	5.11108e+07	1.17697e+07	5.68146e+07	2.30918e+07	1.05537e+07	1.25133e+07	2.03731e+07	1.78788e+07	8.74611e+06	4.92097e+06	6.13713e+06	1.04448e+07	1.06841e+07	7.01865e+06	3.56384e+07	2.35375e+07	7.99196e+06	0.00083802
5679_neg	LPI 8:0	C17 H33 O12 P	460.171	6.057	459.164	Lipids and lipid-like molecules	1.86957e+06	1.31111e+06	2.58322e+06	330866	259662	7.53275e+06	300678	315005	294046	284086	398389	372169	145681	154440	154032	182333	178463	171780	2.31453e+06	327395	164455	0.00085086
272_neg	Uridine monophosphate (UMP)	C9 H13 N2 O9 P	324.035	1.446	323.028	Nucleosides, nucleotides, and analogues	2.53146e+07	1.67918e+07	7.43637e+07	4.47235e+07	4.33955e+07	3.45388e+07	1.57355e+08	1.53516e+08	1.05865e+08	5.02599e+07	3.09415e+07	5.51647e+07	2.47803e+08	343509159	3.858e+08	1.36025e+08	9.95233e+07	1.02013e+08	3.98546e+07	9.21837e+07	2.19112e+08	0.00090302
30_pos	Cuminaldehyde	C10 H12 O	148.089	7.132	149.096	Lipids and lipid-like molecules	1.76888e+08	3.32311e+08	2.22096e+08	1.29629e+08	1.38278e+08	4.90429e+07	1.98505e+08	8.02194e+08	7.0826e+08	5.60795e+08	1125824339	1403941762	1.90813e+08	2.80023e+08	4.79825e+07	1.94311e+08	5.10014e+07	7.239e+07	1.74707e+08	7.9992e+08	1.3942e+08	0.0009364
10923_pos	(-)-Epigallocatechin	C15 H14 O7	306.072	5.496	307.079	Phenylpropanoids and polyketides	1.22915e+06	934152	604855	2.46456e+06	2.39272e+06	3.61885e+06	2.97284e+06	3.33004e+06	2.78315e+06	1.20401e+07	3.38345e+06	1.01784e+07	1.41832e+06	868772	926053	1.02781e+06	1.30518e+06	978316	1.87405e+06	5.78133e+06	1.08741e+06	0.00095269
2038_pos	UMP	C9 H13 N2 O9 P	324.036	2.016	325.043	Nucleosides, nucleotides, and analogues	2.38121e+06	1.29233e+06	4.30302e+06	8.11889e+06	1.10287e+07	4.04827e+06	1.13292e+06	1.09972e+06	1.32307e+06	1.17006e+06	929499	1.02367e+06	2.38112e+06	2.36717e+06	2.78622e+06	2.34826e+06	2.86101e+06	1.5319e+06	5.19541e+06	1.11316e+06	2.37928e+06	0.00095418
4264_neg	Kynurenine	C10 H12 N2 O3	208.084	4.931	207.077	Organic oxygen compounds	1.77681e+06	3.79357e+06	777414	1.6048e+06	3.03643e+06	8.36699e+06	6.70322e+06	8.15001e+06	1.08938e+07	2.13926e+07	5.83751e+06	9.69555e+06	1.1171e+07	7.18133e+06	5.8693e+06	1.85408e+07	1.52675e+07	2.19385e+07	3.226e+06	1.04454e+07	1.33281e+07	0.00097468
4788_pos	gamma-Glutamyltyrosine	C14 H18 N2 O6	310.117	2.297	311.124	Organic acids and derivatives	137694768	2.80824e+08	5.89024e+07	3.40966e+07	6.47734e+07	1.40306e+08	9.83224e+07	1.36148e+08	303725770	7.5159e+07	1.40484e+07	2.15495e+07	1177830028	8.32248e+08	1033351082	494618394	1.91431e+08	6.7907e+08	1.19433e+08	1.08159e+08	7.34758e+08	0.0010572
3186_pos	Azetidine-2-carboxylic acid	C4 H7 N O2	101.048	2.075	102.055	Organic acids and derivatives	9.45837e+08	1279274254	1199469818	1081864222	1401324109	1267131249	2363500276	1764734825	1535244494	1490969895	1416546821	1208527617	8.50568e+08	1052964717	1366189070	8.12018e+08	7.71795e+08	7.23995e+08	1195816724	1629920655	9.29588e+08	0.0010879
2826_neg	Erythronolactone	C4 H6 O4	118.025	2.47	117.018	Organoheterocyclic compounds	133727632	1.09017e+08	1.27898e+08	2.76576e+08	1.9512e+08	1.96412e+08	2.94518e+08	348549287	2.5972e+08	3.13589e+08	2.61613e+08	3.99808e+08	212882336	3.18246e+08	3.09179e+08	6.10945e+08	5.09483e+08	6.06875e+08	1.73125e+08	3.12966e+08	4.27935e+08	0.00109
1772_pos	Deoxyguanosine	C10 H13 N5 O4	267.096	1.427	268.103	Nucleosides, nucleotides, and analogues	6.48024e+06	6.77337e+06	2.06467e+06	1.16075e+07	1.0532e+07	1.13196e+07	1.0836e+07	4.7426e+06	1.47267e+07	4.12796e+07	7.65274e+06	7.92379e+06	3.11306e+07	3.10967e+07	3.409e+07	5.23567e+07	2.75829e+07	2.98006e+07	8.12957e+06	1.45269e+07	3.43429e+07	0.0011013
8933_neg	(2-anilino-4-methyl-1,3-thiazol-5-yl)(1-benzothiophen-2-yl)methanone	C19 H14 N2 O S2	350.056	5.059	349.049	_	584496	676948	585072	577529	513511	852346	1.65917e+06	5.01837e+06	2.50499e+06	8.77268e+06	1.58934e+06	5.35211e+06	908811	1.12809e+06	1.93593e+06	1.05272e+07	1.82742e+06	3.15489e+06	631650	4.14944e+06	3.24706e+06	0.0012046
5163_pos	5-Hydroxyindole-2-carboxylic acid	C9 H7 N O3	177.043	5.199	178.05	Organic acids and derivatives	1.86005e+07	9.55681e+06	2.73375e+07	1.88662e+07	1.3854e+07	1.147e+06	2.86916e+06	2.65077e+06	1.47956e+06	603501	377691	467217	2.56862e+06	1.45569e+06	2.99703e+06	1.79516e+06	4.67999e+06	1.1039e+06	1.48937e+07	1.40798e+06	2.4334e+06	0.0012814
537_neg	LPA 18:2	C21 H39 O7 P	434.244	9.361	433.236	Lipids and lipid-like molecules	4.17869e+08	2.69559e+08	270806993	3.58532e+08	3.61991e+08	7.45343e+07	6.34185e+07	4.29228e+07	1.29359e+08	1.845e+08	2.91379e+08	2.94484e+08	3.41206e+07	1.48128e+07	2.65447e+07	6.62373e+07	1.02946e+08	4.39688e+07	2.92215e+08	1.67677e+08	4.81051e+07	0.0012821
5257_pos	Cyclohexaneacetic acid	C8 H14 O2	142.1	6.316	125.097	Organic acids and derivatives	1.14328e+08	3.39405e+07	4.60196e+07	3.42636e+07	2.70674e+07	2.09725e+07	1.01906e+07	5.15526e+07	8.27791e+06	9.83145e+06	1.15592e+07	1.17325e+07	2.39188e+07	6.50796e+06	5.6502e+06	6.53277e+06	7.83927e+06	5.64782e+06	4.60986e+07	1.71907e+07	9.34948e+06	0.0013141
16587_neg	ST 28:2;O;Hex;FA 16:0	C50 H86 O7	844.644	10.365	843.637	_	286029	226198	432255	222781	208093	1.1247e+06	293367	291987	256642	253770	407924	374879	108107	136009	117233	158159	137586	121079	416676	313095	129695	0.0013311
1255_pos	Glycerophospho-N-palmitoyl ethanolamine	C21 H44 N O7 P	453.285	9.338	454.293	Lipids and lipid-like molecules	7.0597e+06	6.28592e+06	9.72266e+06	4.22164e+07	2.84986e+07	3.63871e+07	3.45414e+07	4.09201e+07	2.80574e+07	4.09464e+07	5.3784e+07	5.71039e+07	4.69805e+07	5.52637e+07	6.39457e+07	9.37825e+07	1.15994e+08	6.88122e+07	2.16951e+07	4.25589e+07	7.41298e+07	0.0013381
3972_pos	L-Glutamate	C5 H9 N O4	147.053	3.149	148.06	Organic acids and derivatives	5.94555e+06	2.2836e+06	2.14352e+06	1.90618e+06	2.31055e+06	2.82778e+06	438880	422803	2.33301e+06	2.63365e+06	321864	301279	2.97466e+06	4.07553e+06	2.06092e+07	4.06382e+06	4.17841e+06	3.02907e+06	2.90286e+06	1.07525e+06	6.48845e+06	0.0013899
3493_pos	isoleucine	C6 H13 N O2	131.095	4.623	132.102	Organic acids and derivatives	2.64159e+08	288014883	2.54419e+08	3.36638e+08	2.96743e+08	6.10945e+08	1.57158e+08	1.82265e+08	1.76771e+08	2.59693e+08	1.39051e+08	132150071	5.29336e+08	3.49949e+08	317850728	2.85914e+08	2.20865e+08	4.52565e+08	3.4182e+08	1.74515e+08	3.59413e+08	0.001405
5800_pos	Linoleoyl ethanolamide	C20 H37 N O2	323.282	9.206	324.29	Organic nitrogen compounds	6.60661e+06	3.88722e+06	4.98411e+06	3.8017e+06	1.63755e+06	955568	1.21164e+06	1.69255e+06	1.31866e+06	1.3677e+06	1.95366e+06	1.7808e+06	847290	1.03913e+06	656126	968196	1.17268e+06	918129	3.64546e+06	1.55417e+06	933591	0.0014105
20491_neg	8(S),15(S)-DiHETE	C20 H32 O4	336.23	7.416	335.223	Lipids and lipid-like molecules	519967	433373	658608	109176	124897	264359	193030	188466	172699	170400	260361	230764	74349.2	85332.9	83716.6	102436	100952	89742.1	351730	202620	89421.3	0.0014137
1405_pos	Phenylacetaldehyde	C8 H8 O	120.057	5.069	121.065	Benzenoids	1.51703e+08	1.52974e+08	1.63852e+08	1.77437e+08	1.55873e+08	195299372	1.57669e+08	1.50848e+08	1.80867e+08	169788958	108766900	1.14745e+08	2.05402e+08	2.00469e+08	2.08319e+08	213221640	1.97969e+08	2.1037e+08	1.6619e+08	1.47114e+08	2.05958e+08	0.0014145
4599_pos	Malonic acid	C3 H4 O4	104.011	2.115	105.019	Organic acids and derivatives	1.97603e+06	1.17523e+06	2.17498e+06	3.40883e+06	1.88059e+06	1.9252e+06	2.79818e+06	2.64643e+06	1.70403e+06	2.97558e+06	3.34558e+06	2.78566e+06	1.08217e+06	1.1127e+06	1.16879e+06	1.15076e+06	2.25261e+06	969125	2.09014e+06	2.70924e+06	1.28936e+06	0.0015114
924_neg	Vanillin	C8 H8 O3	152.046	5.625	151.039	Benzenoids	2.27628e+06	3.3347e+06	3.6573e+06	3.71812e+06	4.78529e+06	4.92852e+06	1.74874e+07	1.19785e+07	1.09896e+07	8.13224e+06	1.04969e+07	1.02129e+07	1.15268e+07	5.18392e+06	1.89824e+07	2.6802e+07	106067065	1.16707e+07	3.78337e+06	1.15496e+07	3.00388e+07	0.0015524
1162_pos	Octanedioic acid	C8 H14 O4	174.089	5.73	197.079	Lipids and lipid-like molecules	7.63095e+07	2.24704e+08	4.34774e+08	6.58125e+07	5.19305e+07	7.54166e+07	8.03772e+07	1.2797e+08	6.4023e+07	5.6562e+07	6.61219e+07	6.83289e+07	4.91964e+07	3.2829e+07	2.94289e+07	2.17878e+07	1.06748e+07	2.217e+07	1.54824e+08	7.72306e+07	2.76811e+07	0.0015539
9283_neg	Lauric Acid	C12 H24 O2	200.177	8.595	199.17	Lipids and lipid-like molecules	1.29397e+06	2.19354e+06	1.5172e+06	1.25892e+06	1.19644e+06	942313	2.76778e+06	2.38472e+06	3.09014e+06	1.74331e+06	2.15941e+06	1.06659e+07	850997	1.43312e+06	705545	1.29566e+06	1.15211e+06	895746	1.4004e+06	3.80188e+06	1.05553e+06	0.0015641
1_pos	Cocaethylene	C18 H23 N O4	317.159	4.96	318.166	Benzenoids	4.87071e+06	5.95614e+06	3.45964e+06	3.08237e+07	2.46712e+07	1.82612e+07	644245	9.95556e+06	1.76344e+06	836813	693026	466719	8.05406e+06	3.5815e+06	3.82484e+06	8.30621e+06	7.59225e+06	8.03993e+06	1.46738e+07	2.3933e+06	6.56646e+06	0.0017097
3388_neg	Cytidine-5'-monophosphate	C9 H14 N3 O8 P	323.051	1.43	322.044	Nucleosides, nucleotides, and analogues	6.50932e+06	5.59212e+06	2.48211e+07	1.04484e+07	1.10774e+07	6.36904e+06	6.70744e+06	3.92538e+06	5.84139e+06	3.6595e+06	5.66937e+06	4.58109e+06	3.48185e+07	6.67398e+07	6.99404e+07	1.78801e+07	7.59068e+06	1.17357e+07	1.08029e+07	5.06403e+06	3.47842e+07	0.0017225
9706_pos	NSI-189	C22 H30 N4 O	366.241	6.342	367.248	Organoheterocyclic compounds	2.90348e+07	1.44751e+07	4.88158e+06	7.62214e+06	9.78989e+06	6.14593e+07	5.91146e+06	6.00003e+06	4.60533e+06	5.55112e+06	6.20224e+06	5.57643e+06	3.73712e+06	3.26239e+06	3.45528e+06	4.08712e+06	4.55155e+06	3.23019e+06	2.12105e+07	5.6411e+06	3.72061e+06	0.0017961
948_neg	Pentadecanoic acid	C15 H30 O2	242.224	9.849	241.217	Lipids and lipid-like molecules	4.13843e+07	5.01978e+07	5.54192e+07	1.5418e+07	7.27392e+06	7.47376e+06	2.7114e+07	1.88288e+07	1.78416e+07	1.22845e+07	2.04459e+07	1.91079e+07	5.89896e+06	6.23212e+06	4.35116e+06	7.13133e+06	6.30637e+06	4.39449e+06	2.95278e+07	1.92705e+07	5.71907e+06	0.0018831
2524_neg	2-Methylbutyl beta-D-glucopyranoside	C11 H22 O6	250.141	5.649	249.134	_	1.48674e+06	2.60922e+06	416775	3.21072e+06	4.25872e+06	2.6024e+06	3.61967e+06	6.2486e+06	1.01518e+07	1.2636e+07	6.43996e+06	5.16341e+06	1.26173e+07	4.92059e+06	5.14673e+06	8.199e+06	7.86801e+06	9.22357e+06	2.43076e+06	7.37658e+06	7.99586e+06	0.0018892
564_pos	Syringic acid	C9 H10 O5	198.053	1.423	181.05	Benzenoids	2.94681e+07	1.26416e+07	1.23181e+07	1.8324e+07	1.95966e+07	4.60893e+06	2.57791e+07	2.6415e+07	1.81455e+07	22099138	4.74211e+07	2.01931e+07	4.30157e+06	2.74452e+06	7.79038e+06	1.64449e+06	2.03407e+07	4.49107e+06	1.61595e+07	2.66755e+07	6.88545e+06	0.0019233
11496_neg	PA 14:0_18:3	C35 H63 O8 P	642.427	10.185	641.419	Lipids and lipid-like molecules	3.08101e+06	3.21397e+06	3.75447e+06	2.35323e+06	2.19808e+06	2.32189e+06	4.37683e+06	4.40828e+06	3.89974e+06	4.60372e+07	7.29669e+07	3.98474e+07	3.03306e+06	1.92758e+06	1.75642e+06	3.03969e+06	1.93121e+06	1.67672e+06	2.82044e+06	2.85894e+07	2.22745e+06	0.0020161
6440_neg	N-Acetylhistamine	C7 H11 N3 O	153.09	5.956	152.083	Organic acids and derivatives	2.37565e+06	2.17132e+06	2.02509e+06	5.19518e+06	4.70971e+06	2.79082e+06	1.49778e+06	1.48031e+06	1.61801e+06	2.86363e+06	1.35238e+06	1.52403e+06	2.42467e+06	3.27796e+06	3.14962e+06	4.7668e+06	4.24243e+06	3.96731e+06	3.2113e+06	1.72269e+06	3.63813e+06	0.0021183
2682_neg	Succinic semialdehyde	C4 H6 O3	102.03	0.368	101.023	Lipids and lipid-like molecules	4.18312e+07	8.34405e+07	6.57224e+07	6.47505e+07	6.49365e+07	7.85144e+07	1.32179e+08	1.28377e+08	8.0315e+07	1.45207e+08	5.2881e+07	1.16032e+08	3.62303e+07	5.05325e+07	5.4003e+07	4.5112e+07	6.38476e+07	5.9596e+07	6.65326e+07	1.09165e+08	5.15536e+07	0.0022789
2769_pos	Stearamide	C18 H37 N O	283.288	10.518	284.295	Organic acids and derivatives	9643771853	9089841710	12904580715	11413286032	6024422808	10726518331	18681096536	14943327255	15910658355	14500624577	25611968359	17394031798	4586532793	9697178944	5654250245	13635781318	11466613977	3991513817	9967070242	17840284480	8171978516	0.0022954
3446_pos	DL-m-Tyrosine	C9 H11 N O3	181.074	1.465	182.081	Organic acids and derivatives	1.16569e+07	1.11904e+07	1.4232e+07	1.14251e+07	1.27575e+07	3.39523e+07	1.92687e+07	2.47135e+07	1.48018e+07	2.57721e+07	2.62682e+07	2.26059e+07	1.94488e+07	3.25438e+07	3.67013e+07	9.29257e+07	6.48952e+07	3.48716e+07	1.5869e+07	2.22384e+07	4.68978e+07	0.0023518
4968_pos	Thr-Leu	C10 H20 N2 O4	232.143	5.253	233.15	Organic acids and derivatives	4.08828e+07	2.84549e+07	6.33438e+07	104643483	8.50646e+07	1.77164e+07	1.36721e+06	7.71742e+07	1.20293e+06	1.30996e+06	628659	854714	4.19775e+07	1.15641e+07	1.32306e+07	1.73191e+07	2.06667e+07	1.83945e+06	5.66843e+07	1.37563e+07	1.77662e+07	0.0024192
11669_neg	6-Aminonicotinamide	C6 H7 N3 O	137.059	5.955	136.052	Organoheterocyclic compounds	1.37973e+06	1.33152e+06	976522	2.56339e+06	2.57181e+06	1.49976e+06	942709	737738	635386	1.51321e+06	579887	1.01913e+06	1.27281e+06	1.74402e+06	1.7275e+06	2.58199e+06	1.95915e+06	2.12565e+06	1.72046e+06	904678	1.90185e+06	0.0024276
1921_pos	Adenosine 5'-Diphosphate	C10 H15 N5 O10 P2	427.029	1.683	410.025	Nucleosides, nucleotides, and analogues	735630	798512	781370	912969	954313	1.02097e+06	1.26995e+06	742349	703552	2.46351e+06	3.17389e+06	1.28234e+06	863931	2.37736e+06	4.63294e+06	5.95615e+06	5.02561e+06	5.30149e+06	867294	1.60593e+06	4.02625e+06	0.0024376
1507_neg	3-[4-methyl-1-(2-methylpropanoyl)-3-oxocyclohexyl]butanoic acid	C15 H24 O4	268.167	6.391	267.16	_	3.88383e+06	1.96657e+06	3.39432e+06	1.36206e+06	1.43977e+06	4.86303e+07	439631	473231	401036	653538	569900	494678	268382	200407	254998	833316	1.08106e+06	1.48046e+06	10112805	505336	686438	0.002442
2679_pos	L-Glutamic acid	C5 H9 N O4	147.053	1.528	148.061	Organic acids and derivatives	3292696520	3239547135	3085628570	1639811192	2746018676	2565789918	3766697337	3100554511	3004279823	3267170521	1980439213	2761659249	3093099010	5714889875	5918841231	4433357425	5571756962	4201529455	2761582002	2980133442	4822245660	0.0024749
929_pos	Lysopc 18:2	C26 H50 N O7 P	519.33	8.286	520.337	Lipids and lipid-like molecules	5.40279e+06	13565536	1.78804e+07	1.65884e+06	1.11182e+06	948581	918966	912970	723631	876995	1.0136e+06	1.17197e+06	703334	554540	578075	647947	713427	531145	6.76133e+06	936356	621411	0.0025052
67_pos	4-Hydroxy-3-methylbenzoic acid	C8 H8 O3	152.047	2.03	153.054	Benzenoids	6.65647e+06	6.59128e+06	8.65076e+06	7.48771e+06	7.443e+06	7.77209e+06	1.22879e+07	1.07491e+07	8.25063e+06	1.15875e+07	1.30284e+07	1.30673e+07	4.78985e+06	6.56762e+06	9.38715e+06	7.91669e+06	1.01771e+07	5.17486e+06	7.43355e+06	1.14951e+07	7.33555e+06	0.0026006
342_neg	D-Raffinose	C18 H32 O16	504.169	1.431	503.161	Organic oxygen compounds	5.82879e+07	1.64926e+07	1.25918e+07	9.96031e+07	4.64617e+07	2.42624e+07	1.04839e+08	2.05381e+08	1.00992e+08	2.96954e+08	6.58174e+08	6.96159e+08	8.8787e+06	1.06642e+07	1.77362e+07	6.73623e+07	184991027	6.1955e+07	4.29499e+07	3.4375e+08	5.85979e+07	0.0027112
837_neg	Stachyose	C24 H42 O21	666.222	1.413	665.215	Organic oxygen compounds	3.3799e+07	6.57898e+06	2.66918e+06	2.60933e+07	1.51212e+07	8.03127e+06	3.44773e+07	8.00226e+07	3.68346e+07	1.03519e+08	1.11873e+08	2.50993e+08	7.06407e+06	2.98448e+06	3.99151e+06	1.94156e+07	4.24927e+07	2.84824e+07	1.53821e+07	1.02953e+08	1.74051e+07	0.0027433
3111_neg	PA 18:2_18:3	C39 H67 O8 P	694.458	10.048	693.451	Lipids and lipid-like molecules	1.17861e+07	13266553	1.57527e+07	3.17069e+06	4.05266e+06	2.74179e+06	4.46775e+07	5.10525e+07	2.07079e+07	4.31527e+07	3.86992e+08	2.65236e+08	2.85466e+07	1.28718e+07	7.816e+06	5.64171e+07	2.89567e+07	2.79974e+06	8.46175e+06	1.35303e+08	2.29013e+07	0.0028143
3677_pos	2-Phenylglycine	C8 H9 N O2	151.063	5.117	152.071	Organic acids and derivatives	8.83845e+06	8.77617e+06	9.45219e+06	1.52091e+07	1.41835e+07	1.65805e+07	1.77291e+07	1.88289e+07	1.39521e+07	1.81209e+07	1.41248e+07	1.83209e+07	1.43292e+07	2.21871e+07	1.60793e+07	3.03492e+07	3.08573e+07	2.56123e+07	1.21733e+07	16846127	2.32357e+07	0.0029205
418_neg	2-Isopropylmalic acid	C7 H12 O5	176.068	5.129	175.06	Lipids and lipid-like molecules	1.64996e+08	1.71554e+08	2.08499e+08	1.76552e+08	2.90685e+08	2.56557e+08	8.96128e+07	8.37831e+07	7.54869e+07	7.67587e+07	5.35943e+07	4.32202e+07	2.15361e+08	1.61621e+08	1.86218e+08	1.29581e+08	3.19123e+07	1.75086e+08	2.11474e+08	7.04093e+07	1.49963e+08	0.0029971
2619_pos	L-Histidine	C6 H9 N3 O2	155.07	1.297	156.077	Organic acids and derivatives	1597228856	1927657345	1519576282	1889927567	1622928948	1637431809	2679771058	2116890933	4815238802	4404482860	3042190783	2411771160	2730611902	1442214828	1435770516	2411537415	1990411003	2531316624	1699125135	3245057599	2090310381	0.00311
714_neg	D-Mannitol 1-phosphate	C6 H15 O9 P	262.048	5.318	261.041	Organic oxygen compounds	8.19858e+07	3.75736e+07	2.88266e+07	2.9263e+07	3.49711e+07	3.53716e+07	3.0779e+07	4.97963e+07	8.94072e+07	8.34312e+07	9.14669e+07	4.91281e+07	2.13294e+07	2.51982e+07	9.33318e+06	1.68122e+07	3.52821e+06	3.79584e+07	4.1332e+07	6.56681e+07	1.90266e+07	0.0031123
47_neg	cis-Aconitic acid	C6 H6 O6	174.016	1.628	173.008	Organic acids and derivatives	4567078635	4590503578	3235644028	6099001398	2.77883e+08	5394577639	4.91011e+08	4.49606e+08	5.27779e+08	7.51628e+08	5.61315e+08	4.91992e+08	7.59307e+08	1053139743	9.81741e+08	3.31934e+08	4.21224e+08	1327724546	4027447990	5.45555e+08	8.12512e+08	0.0032517
17996_neg	PC 15:1_18:3	C41 H74 N O8 P	785.522	11.66	784.515	Lipids and lipid-like molecules	590276	597942	632758	654008	699146	753953	1.57699e+06	4.51799e+06	1.41567e+06	1.50565e+06	3.25964e+06	1.92018e+06	628419	935855	662062	773503	2.15948e+06	3.52386e+06	654680	2.36602e+06	1.4472e+06	0.0033006
18464_neg	(+/-)12(13)-DiHOME	C18 H34 O4	314.245	7.926	313.238	_	4.19935e+06	2.62804e+06	739139	1.90295e+06	2.12521e+06	3.45361e+06	4.45811e+06	5.13711e+06	4.43103e+06	3.01208e+06	4.97455e+06	7.74726e+06	2.15846e+06	1.58134e+06	1.60599e+06	1.96329e+06	2.72966e+06	1.66739e+06	2.50805e+06	4.96002e+06	1.95102e+06	0.0033668
19241_neg	LPC 19:1	C27 H54 N O7 P	1162.74	10.16	580.363	Lipids and lipid-like molecules	179246	170341	200012	194090	207521	266360	436343	959137	1.87246e+06	433315	620794	568951	1.27358e+06	429022	550127	251577	235990	196343	202928	815166	489439	0.003369
18028_pos	PC O-40:10	C48 H78 N O7 P	811.537	11.115	812.544	Lipids and lipid-like molecules	615630	505951	735933	4.00892e+06	2.00495e+06	1.5573e+07	7.59762e+06	4.402e+06	3.91623e+06	4.48208e+07	2.66489e+07	2.54031e+07	8.33518e+06	4.87554e+07	2.56695e+07	6.87666e+06	1.94718e+07	6.65018e+07	3.9074e+06	1.87981e+07	2.92684e+07	0.0034542
229_pos	O-Arachidonoyl ethanolamine	C22 H37 N O2	347.28	8.342	348.287	Lipids and lipid-like molecules	3.87048e+07	3.66848e+07	9.09718e+07	2.93599e+07	5.36295e+07	2.60286e+07	8.21244e+07	1.12608e+08	5.1845e+07	4.60791e+07	8.29076e+07	6.14608e+07	2.17126e+07	2.44292e+07	2.11136e+07	5.28541e+07	2.5783e+07	3.23948e+07	4.58966e+07	7.28375e+07	2.97145e+07	0.0035135
9837_pos	Delta-Tridecalactone	C13 H24 O2	212.178	6.135	213.185	Organoheterocyclic compounds	1.671e+06	2.22396e+06	3.31076e+06	2.25671e+06	2.04292e+06	684507	7.84219e+06	1.28344e+07	4.04578e+06	4.79645e+06	8.49252e+06	7.65273e+06	1.44541e+07	3.25149e+06	3.33122e+06	3.47255e+06	2.49988e+06	1.79313e+06	2.03164e+06	7.61068e+06	4.8004e+06	0.0035168
6515_neg	Deoxyribose 5-Phosphate	C5 H11 O7 P	214.024	1.371	213.016	_	1.4672e+06	1.93651e+06	2.53818e+06	1.65315e+06	3.55815e+06	3.56242e+06	3.39084e+06	1.00145e+06	818676	767424	689818	1.1158e+06	2.75547e+06	2.46984e+06	5.01934e+06	4.29156e+06	3.78937e+06	1.75222e+06	2.4526e+06	1.29733e+06	3.3463e+06	0.0035755
659_pos	3-Methoxytyramine	C9 H13 N O2	167.095	1.461	185.128	Benzenoids	2.3575e+06	2.50513e+06	2.5089e+06	2.98298e+06	3.39781e+06	8.32177e+06	4.80258e+06	1.04349e+07	4.01893e+06	7.42119e+06	7.81171e+06	8.29545e+06	3.796e+06	2.87022e+06	2.86879e+06	3.16417e+06	2.84803e+06	4.1475e+06	3.67901e+06	7.13079e+06	3.28245e+06	0.0035944
2972_pos	L-lysine	C6 H14 N2 O2	146.106	1.304	147.113	Organic acids and derivatives	7.96111e+08	7.96633e+08	6.8122e+08	5.82163e+08	553543596	4.26432e+08	1372128099	1065382717	1505812956	1723711477	1154762752	1265685489	1042313283	9.47111e+08	8.64128e+08	3.75163e+08	239573038	6.19652e+08	6.3935e+08	1347913915	6.81323e+08	0.0036314
9644_neg	PG 18:2_16:4	C40 H67 O10 P	692.441	10.899	737.439	Lipids and lipid-like molecules	414070	403506	450730	482320	520905	834599	3.55508e+06	1.28004e+06	1.13352e+06	1.08779e+06	9.45004e+07	3.26359e+07	441045	520839	479028	709663	550737	506021	517688	2.23655e+07	534555	0.0038734
885_pos	1-Stearoylglycerol	C21 H42 O4	358.309	10.679	381.298	Lipids and lipid-like molecules	9909802806	9884894286	17342727064	18461937574	5448437686	14200079154	24267888964	17354639968	22418533107	19426908809	20311939028	23907713720	10913468376	8712223689	8676041665	12412846271	17337432006	7159268237	12541313095	21281270599	10868546707	0.004171
650_pos	5α-Tetrahydrocortisol	C21 H34 O5	754.453	9.439	755.46	Lipids and lipid-like molecules	3.52035e+06	3.08555e+06	4.15112e+06	3.5403e+06	2.88556e+06	3.10422e+06	7.00117e+06	5.90765e+06	6.27256e+06	4.79005e+06	7.50524e+06	6.30515e+06	2.44772e+06	3.59236e+06	3.23568e+06	8.93936e+06	3.28909e+06	2.79445e+06	3.38118e+06	6.29697e+06	4.04978e+06	0.0042137
14154_neg	Ethyl chrysanthemumate	C12 H20 O2	196.145	7.597	195.138	Lipids and lipid-like molecules	2.26886e+06	1.16713e+06	1.37445e+06	242108	194207	181231	236365	247768	225045	240122	351787	310180	101040	109552	112463	142942	142886	118402	904665	268545	121214	0.0042977
3237_pos	tert-Butyl N-[1-(aminocarbonyl)-3-methylbutyl]carbamate	C11 H22 N2 O3	230.163	5.289	231.17	Organic acids and derivatives	6.22326e+07	1.08198e+07	8.02543e+07	1.2525e+08	3.25949e+07	5.13724e+07	7.16032e+06	1.67695e+08	5.36626e+06	6.56226e+06	3.43444e+06	5.12122e+06	8.50348e+07	7.19417e+07	7.70512e+07	8.76231e+07	8.05466e+07	7.65524e+07	6.04206e+07	3.25566e+07	7.97916e+07	0.0043907
9477_neg	PA 15:0_18:2	C36 H67 O8 P	658.458	11.602	657.45	Lipids and lipid-like molecules	1.52444e+06	1.67451e+06	1.59485e+06	1.69803e+06	1.82029e+06	1.88368e+06	3.8231e+06	4.15995e+06	3.76789e+06	3.68942e+06	1.15069e+08	2.99259e+07	1.57046e+06	1.85658e+06	1.73664e+06	2.01694e+06	1.94196e+06	1.75138e+06	1.6993e+06	2.67391e+07	1.81233e+06	0.0043976
9001_pos	4-Amino-5-imidazolecarboxamide	C4 H6 N4 O	126.054	6.508	127.062	Organoheterocyclic compounds	4.70642e+06	3.07054e+06	2.36805e+06	728387	362582	2.60038e+06	99861.4	3.02664e+06	76749.2	85289.1	85652.1	91275	1.98728e+06	50726.9	48281.4	55090.5	76341.7	50718.3	2.30606e+06	577577	378074	0.004474
6428_neg	PA 8:0_16:0	C27 H53 O8 P	536.348	10.631	535.341	Lipids and lipid-like molecules	585276	589019	736523	774331	717411	935196	1.57832e+06	1.47395e+06	1.53135e+06	4.76313e+07	4.41233e+06	1.77974e+06	601309	642457	563825	724192	768801	566924	722959	9.7345e+06	644584	0.004479
8979_pos	Pyridoxamine 5-phosphate	C8 H13 N2 O5 P	248.054	5.358	249.061	Organoheterocyclic compounds	3.27454e+06	3.34726e+06	2.75659e+06	4.87991e+06	4.41594e+06	3.22957e+06	4.73508e+06	3.08114e+06	1.16797e+07	1.10922e+07	2.11754e+07	1.31421e+07	4.57437e+06	3.03213e+06	3.19177e+06	3.71189e+06	1.47708e+06	4.46198e+06	3.65063e+06	1.08176e+07	3.40821e+06	0.0044926
15603_neg	Cer 18:1;3O/24:0;(2OH)	C42 H83 N O5	681.628	11.506	680.621	_	178593	174918	836175	201397	211976	227583	2.26908e+06	2.74792e+06	2.67129e+06	466637	806452	1.79927e+06	833072	210412	1.282e+06	6.87649e+06	1.65999e+06	1.16289e+06	305107	1.79344e+06	2.00414e+06	0.0045183
14358_neg	PA 18:2_22:5	C43 H71 O8 P	746.475	7.317	745.468	Lipids and lipid-like molecules	6.22533e+06	4.685e+06	4.567e+06	2.12077e+06	4.52701e+06	3.28915e+06	3.6034e+06	3.73998e+06	3.33744e+06	3.57974e+07	5.32324e+06	4.40531e+06	1.48318e+06	1.62896e+06	1.58977e+06	1.86204e+06	1.73323e+06	1.6254e+06	4.23571e+06	9.3678e+06	1.65376e+06	0.0048748
12696_neg	LPE 16:1	C21 H42 N O7 P	451.27	8.715	450.263	Lipids and lipid-like molecules	605120	316509	771621	491882	288349	401088	1.11784e+06	1.20922e+06	372124	881762	1.39698e+06	950902	1.19289e+06	728461	701687	1.98977e+06	3.48862e+06	1.61611e+06	479095	988138	1.61959e+06	0.0050213
14779_pos	Asp-Phe methyl ester	C14 H18 N2 O5	294.122	5.464	295.129	_	262525817	4.24099e+08	2.56223e+08	4.31292e+08	3.69485e+08	5.27302e+08	124719181	1.17756e+08	2.60215e+08	2.02341e+08	7.87354e+07	5.01955e+07	2.7637e+08	3.74425e+08	399960635	1.7115e+08	1.02547e+08	3.9891e+08	3.78488e+08	138993636	287227016	0.0050492
10562_neg	LPE 17:0	C22 H46 N O7 P	467.301	9.67	466.293	Lipids and lipid-like molecules	147300	144315	179230	326130	153047	190502	768214	1.50627e+06	3.21983e+06	326101	580089	464519	2.80332e+06	1.92224e+06	2.1778e+06	263656	743377	266369	190087	1.14417e+06	1.36279e+06	0.005078
582_neg	N-Acetyl-L-methionine	C7 H13 N O3 S	191.061	5.299	190.054	Organic acids and derivatives	9.86844e+07	8.02087e+07	2.33916e+07	1.29723e+08	9.11532e+07	1.00697e+08	1.72783e+07	2.26306e+07	4.17051e+07	2.42783e+07	1.47843e+07	1.1264e+07	6.33202e+07	4.31396e+07	3.9594e+07	3.97328e+07	1.12595e+07	9.01966e+07	8.73096e+07	2.19901e+07	4.78738e+07	0.0050988
4839_neg	PG O-10:0_18:3	C34 H63 O9 P	646.419	9.509	645.411	Lipids and lipid-like molecules	7.03768e+06	238819	1.06938e+07	5.62654e+06	3.24204e+06	2.46953e+06	2.67236e+06	215630	183261	760464	311211	286449	77719.8	91530.5	86579	707466	1.15206e+06	326210	4.88473e+06	738229	406928	0.0052994
11134_pos	2-Phenylpropionic acid	C9 H10 O2	150.068	6.065	151.076	Phenylpropanoids and polyketides	6.99815e+06	5.23556e+06	1.04462e+07	3.62512e+06	3.81955e+06	2.65465e+07	3.39055e+06	4.62765e+06	2.67222e+06	3.16001e+06	3.90431e+06	4.28935e+06	3.0804e+06	1.86127e+06	2.42323e+06	2.44256e+06	3.73027e+06	2.148e+06	9.44519e+06	3.67401e+06	2.61429e+06	0.0053325
2045_pos	O-Desmethylnaproxen	C13 H12 O3	216.078	1.209	217.085	Benzenoids	2.35905e+07	2.31975e+07	1.86141e+07	2.22186e+07	1.76291e+07	1.03288e+07	3.87194e+07	2.28696e+07	5.88394e+07	5.33511e+07	2.70873e+07	3.89817e+07	1.72856e+07	2.87493e+07	28481562	2.40652e+07	1.24693e+07	2.28088e+07	1.92631e+07	3.99747e+07	2.231e+07	0.0054208
6396_pos	Glucose 1-phosphate	C6 H13 O9 P	260.03	1.454	261.037	Organic oxygen compounds	3.0259e+08	1.36969e+08	1.55653e+08	2.09644e+08	9.79099e+07	4.24126e+07	3.63906e+08	3.16382e+08	2.3337e+08	4.12488e+08	4.07011e+08	8.89743e+08	7.28978e+07	1.15222e+08	1.25766e+08	192760016	3.25673e+08	1.04336e+08	1.5753e+08	4.3715e+08	1.56109e+08	0.0056473
4618_neg	Trehalose	C12 H22 O11	342.116	1.586	341.109	Organic oxygen compounds	3.98421e+08	2.97851e+08	5.66816e+08	2049674821	1228356730	7.64519e+07	2135241511	3360979010	1690270614	3477627124	5609439595	4411330478	2.14056e+08	3.7311e+08	4.1957e+08	1467680833	2170208797	1286933406	7.69595e+08	3447481389	9.88593e+08	0.0056536
16422_neg	PE O-17:2_18:2	C40 H74 N O7 P	711.529	9.589	710.522	Lipids and lipid-like molecules	277391	281926	318212	305385	780992	342806	1.30737e+06	1.76673e+06	1.76591e+06	587594	3.43787e+06	1.55672e+06	487783	877418	383238	402051	1.05212e+06	4.15966e+06	384452	1.73703e+06	1.22705e+06	0.0056954
4121_pos	Palmitoylethanolamide	C18 H37 N O2	299.283	7.887	300.29	Organic acids and derivatives	3.17855e+06	2.42223e+06	1.86985e+06	1.2664e+06	1.58425e+06	3.12215e+06	3.01598e+06	2.58797e+06	2.71375e+06	1.63027e+06	3.47852e+06	3.06256e+06	998751	1.58611e+06	1.26985e+06	1.94389e+06	1.47685e+06	582694	2.24057e+06	2.74818e+06	1.30969e+06	0.0057536
764_neg	PA 16:0_18:2	C37 H69 O8 P	672.474	10.12	671.467	Lipids and lipid-like molecules	1.01883e+07	1.25948e+07	8.39061e+07	4.27308e+07	2.69118e+07	1.81868e+07	3.68859e+08	4.16662e+08	154235497	5.07247e+07	4.88952e+07	2.8851e+08	1.21662e+08	5.25198e+07	7.6157e+07	8.08904e+08	669600706	8.91351e+07	3.24198e+07	2.21315e+08	3.02996e+08	0.0059027
9347_pos	5-Hydroxymethyluracil	C5 H6 N2 O3	142.038	6.441	143.045	Organoheterocyclic compounds	1.12145e+06	952763	1.00419e+06	828038	756773	892239	1.18914e+06	1.20696e+06	926405	1.11666e+06	1.24764e+06	1.12175e+06	751755	292297	695061	822162	894779	649782	925909	1.13476e+06	684306	0.0059926
9461_pos	2,5-Furandicarboxylic acid	C6 H4 O5	156.006	2.143	157.013	Organoheterocyclic compounds	1103115762	7.99125e+08	1213236603	1540263239	1364519182	9.608e+08	1138306850	8.31303e+08	7.75298e+08	1377219329	1873169942	1228188472	3.16553e+08	5.50355e+08	4.7454e+08	7.71842e+08	1244408312	4.54942e+08	1163509937	1203914294	6.3544e+08	0.0061836
1326_neg	6-(4-methoxyphenyl)pyrimidine-2,4-diamine	C11 H12 N4 O	216.099	5.702	215.092	_	2.89883e+07	3.17891e+07	5.31207e+07	1.44488e+07	1.74434e+07	3.27922e+07	4.51115e+07	995089	5.34188e+06	5.54007e+06	5.89578e+06	6.05492e+06	8.00769e+06	6.80106e+06	6.24891e+06	5.45863e+06	3.15719e+06	9.83601e+06	2.97637e+07	1.14899e+07	6.58492e+06	0.0061866
6168_pos	Spermidine	C7 H19 N3	145.158	5.168	146.165	Organic nitrogen compounds	738479	810296	768771	727012	595472	905218	1.29255e+06	508343	930085	2.61201e+06	395370	316487	1.0501e+06	2.14961e+06	2.5494e+06	3.63708e+06	9.13855e+06	1.47605e+06	757541	1.00914e+06	3.33346e+06	0.006399
4273_neg	Galactose	C6 H12 O6	180.062	5.634	179.055	Organic oxygen compounds	7.91198e+07	6.51243e+07	4.86486e+07	5.80313e+07	8.08823e+07	5.81967e+07	5.8413e+07	6.09116e+07	4.63316e+07	5.72106e+07	5.43447e+07	6.64666e+07	3.65575e+07	4.65165e+07	4.91348e+07	4.68693e+07	3.39922e+07	5.60411e+07	6.50005e+07	5.72797e+07	4.48519e+07	0.006442
1261_pos	Nonadecanoic acid	C19 H38 O2	298.287	10.677	299.294	Lipids and lipid-like molecules	3.11456e+07	3.12715e+07	5.8452e+07	6.10212e+07	1.66428e+07	4.80388e+07	8.60139e+07	5.73613e+07	7.18196e+07	6.71787e+07	6.78306e+07	8.10896e+07	3.85057e+07	2.90184e+07	2.86806e+07	4.09684e+07	6.00752e+07	2.12991e+07	4.10953e+07	7.18823e+07	3.64246e+07	0.0064518
3100_pos	L-Leucyl-L-Alanine	C9 H18 N2 O3	202.132	5.243	203.139	Organic acids and derivatives	6.57893e+07	56323318	8.63348e+07	2.41564e+08	2.02264e+08	218373729	1.64168e+07	7.31237e+07	2.21759e+07	5.65293e+07	4.01532e+07	2.15579e+07	7.71852e+07	4.09397e+07	5.01615e+07	1.16364e+08	1.09535e+08	2.17548e+08	1.45108e+08	3.83261e+07	1.01956e+08	0.0065149
5824_neg	JWH 018 N-pentanoic acid metabolite	C24 H21 N O3	407.132	5.596	406.125	Organoheterocyclic compounds	644217	300873	827538	1.8478e+06	601704	8.00564e+06	424373	305784	287483	310748	368161	316910	271251	200783	230561	254914	398572	275686	2.03796e+06	335576	271961	0.0067028
6414_pos	Inositol	C6 H12 O6	180.064	1.385	181.071	Organic oxygen compounds	1.45437e+07	9.96958e+06	1.22948e+07	2.32441e+07	2.72717e+07	1.04855e+07	3.50687e+07	2.75252e+07	2.35405e+07	69628349	8.37509e+07	9.2818e+07	1.39086e+07	1.62202e+07	17743381	1.64124e+07	6.68236e+07	2.74505e+07	1.63016e+07	5.53886e+07	2.64265e+07	0.0067603
22637_neg	Lysopc 20:0	C28 H58 N O7 P	551.395	9.458	550.388	Lipids and lipid-like molecules	230246	175823	263428	239159	1.30667e+06	254094	560417	545426	457078	422175	701777	654163	172065	222175	182188	270444	236129	196681	411571	556839	213280	0.0068893
11477_neg	PI 16:0_18:1;3O	C43 H81 O16 P	884.528	8.308	883.521	Lipids and lipid-like molecules	719155	731351	747558	759024	1.37275e+06	862562	1.73491e+06	1.85438e+06	1.62161e+06	3.94906e+07	2.49619e+06	2.43458e+06	690876	817693	761238	1.01639e+06	900443	811571	865400	8.27204e+06	833035	0.0068986
178_pos	nor-6β-Oxycodol	C17 H21 N O4	303.147	5.525	304.154	Benzenoids	7.00302e+06	2.31916e+07	6.72858e+07	2.86157e+06	1.7498e+06	608351	907029	714262	639920	702438	643565	686095	799911	996695	1.13856e+06	1.11617e+06	1.62018e+06	1.10515e+06	1.71167e+07	715552	1.12944e+06	0.0069967
2930_neg	Gamma-Glu-Leu	C11 H20 N2 O5	260.137	5.606	241.119	Organic acids and derivatives	4.13498e+06	7.68376e+06	4.23322e+06	1.77242e+07	1.92113e+07	1.45973e+07	1.22936e+07	6.78591e+06	1.08903e+07	7.79767e+06	7.49791e+06	5.49792e+06	2.03681e+07	1.77986e+07	1.57878e+07	2.28338e+07	1.96088e+07	2.62712e+07	1.12641e+07	8.46056e+06	2.04447e+07	0.0071363
4670_pos	alpha-Ketoglutaric acid	C5 H6 O5	146.022	2.133	147.029	Organic acids and derivatives	1853318656	1319143294	2199296481	2536798590	2171225856	1595326831	2504474606	1842819975	1709906449	2936755423	4115947177	2707646596	6.15515e+08	1131140801	9.90759e+08	1565607086	2518520243	9.29799e+08	1945851618	2636258371	1291890225	0.0073306
2830_neg	UDP-N-acetylglucosamine	C17 H27 N3 O17 P2	607.082	1.548	606.074	Nucleosides, nucleotides, and analogues	3.09864e+07	3.17423e+07	4.45007e+07	2.91874e+07	2.3624e+07	1.54832e+07	1.45213e+08	1.29368e+08	1.52905e+08	4.12626e+07	5.16373e+07	5.04456e+07	5.34713e+07	6.95064e+07	6.79344e+07	2.82729e+07	3.34111e+07	1.80105e+07	2.9254e+07	95138413	4.51011e+07	0.0073584
6637_pos	6-Deoxy-D-glucose	C6 H12 O5	164.069	6.454	147.065	Organic oxygen compounds	377252	3.18166e+06	5.00758e+06	5.10019e+06	3.82767e+06	4.29657e+06	1.0077e+07	9.91501e+06	1.05965e+07	8.70331e+06	1.42031e+07	9.57456e+06	4.01731e+06	6.0852e+06	5.49754e+06	8.93135e+06	8.15194e+06	5.46038e+06	3.63182e+06	1.05116e+07	6.35729e+06	0.0073748
15782_neg	PG O-16:3_16:0	C38 H71 O9 P	702.485	10.44	701.478	Lipids and lipid-like molecules	3.14248e+06	3.2781e+06	3.82938e+06	2.40018e+06	2.24194e+06	1.81808e+07	3.88965e+06	3.63242e+06	3.7739e+06	2.08451e+07	2.76425e+07	4.38604e+06	1.48188e+06	1.61622e+06	1.3895e+06	1.78471e+06	1.89465e+06	1.39714e+06	5.51215e+06	1.06949e+07	1.59402e+06	0.0074243
10258_pos	2,3,4-Trihydroxybenzoic acid	C7 H6 O5	170.022	2.138	171.029	Phenylpropanoids and polyketides	399137570	2.83882e+08	452811351	5.4497e+08	4.78361e+08	3.46063e+08	4.44894e+08	3.32069e+08	3.25291e+08	5.68681e+08	7.30666e+08	4.99669e+08	1.25927e+08	2.22444e+08	190422731	3.032e+08	4.81521e+08	1.85286e+08	4.17537e+08	4.83545e+08	2.51467e+08	0.0074283
4643_pos	O-Phospho-L-serine	C3 H8 N O6 P	185.009	4.945	186.016	Organic acids and derivatives	609212	1.96045e+06	858034	1.28285e+06	970082	270278	738807	281636	392723	275235	396955	293723	290046	288938	316517	362033	437803	403639	991817	396513	349829	0.0075773
21467_neg	PE 17:2_18:3	C40 H70 N O8 P	723.485	11.118	722.478	Lipids and lipid-like molecules	282813	168457	188846	200627	210296	235198	490601	857598	577963	470343	1.45463e+06	686187	182772	214210	206934	278422	912343	1.30576e+06	214373	756221	516741	0.007743
8390_neg	2'-Deoxyuridine-5-monophosphate	C9 H13 N2 O8 P	308.04	1.416	307.033	Nucleosides, nucleotides, and analogues	2.90589e+06	1.65524e+06	1.74251e+06	939944	992888	881311	1.6917e+06	1.78994e+06	1.36145e+06	1.6687e+06	2.46158e+06	2.08893e+06	729812	885033	890047	1.14675e+06	1.09493e+06	944306	1.51963e+06	1.84372e+06	948479	0.0077559
9819_pos	7-Hydroxy-4-chromone	C9 H6 O3	162.032	4.919	163.039	Organoheterocyclic compounds	2.30618e+07	2.32162e+07	2.1228e+07	2.02383e+07	1.81265e+07	2.49918e+07	4.14319e+07	3.36516e+07	2.80307e+07	4.54726e+07	4.33025e+07	4.72901e+07	3.19579e+07	2.93867e+07	3.80028e+07	6.82675e+07	1.38867e+08	3.15663e+07	2.18105e+07	3.98632e+07	5.63414e+07	0.0079031
6070_pos	Phytosphingosine	C18 H39 N O3	317.293	7.672	318.3	Organic nitrogen compounds	3.29309e+06	4.97829e+06	3.72679e+06	2.74186e+07	1.29696e+07	3.14771e+06	1.1506e+07	8.44445e+06	1.94345e+07	1.87493e+07	2.82269e+07	2.86932e+07	1.62431e+07	1.60269e+07	2.0417e+07	2.62446e+07	4.28464e+07	2.01996e+07	9.25567e+06	1.91757e+07	2.36629e+07	0.0079361
2257_neg	Lactobionic acid	C12 H22 O12	358.11	1.374	357.103	Lipids and lipid-like molecules	2.0577e+07	1.59312e+07	1.67047e+07	2.18011e+07	2.38996e+07	1.27693e+07	4.72335e+07	3.44984e+07	2.55449e+07	4.58152e+07	3.37549e+07	6.52466e+07	1.6075e+07	1.56849e+07	1.73874e+07	4.1874e+07	4.78923e+07	3.12109e+07	1.86138e+07	4.20156e+07	2.83541e+07	0.0079416
985_pos	Docosahexaenoic Acid	C22 H32 O2	328.238	9.176	346.272	Lipids and lipid-like molecules	1.14845e+07	4.54919e+06	5.97738e+06	4.00894e+06	2.80159e+06	1.49881e+06	2.16091e+06	3.58886e+06	3.77897e+06	2.10859e+06	3.88962e+06	3.20437e+06	1.48553e+06	2.26856e+06	1.24881e+06	1.88943e+06	1.90062e+06	1.16749e+06	5.05339e+06	3.12189e+06	1.66008e+06	0.0080482
22848_neg	cis-gondoic acid	C20 H38 O2	310.287	11.668	309.28	Lipids and lipid-like molecules	51922.1	55169.7	138582	361473	101886	69149.2	144552	157157	128194	141441	226007	165688	54001.5	60907.3	61195.1	69881.9	68348.8	59786	129697	160506	62353.4	0.0083194
6633_pos	D-Panthenol	C9 H19 N O4	227.113	5.175	228.121	Organic oxygen compounds	919552	3.37483e+06	7.99786e+06	929247	1.12081e+06	1.4617e+07	1.18382e+07	5.49842e+07	8.80276e+06	1.25919e+07	1.48118e+07	3.70152e+07	1.51251e+07	9.84502e+06	1.22359e+06	981459	884019	1.141e+06	4.82655e+06	2.33407e+07	4.8667e+06	0.0086756
544_neg	Guanosine monophosphate (GMP)	C10 H14 N5 O8 P	363.057	1.457	362.05	Nucleosides, nucleotides, and analogues	1.33634e+07	9.02543e+06	3.01046e+07	2.00634e+07	2.28931e+07	3.59825e+07	7.87883e+07	9.80954e+07	7.27382e+07	3.9592e+07	1.58008e+07	4.02843e+07	1.51461e+08	163965755	1.79713e+08	4.34479e+07	3.09775e+07	4.09338e+07	2.19054e+07	5.75498e+07	1.0175e+08	0.0091777
396_neg	Rutin	C27 H30 O16	610.154	5.57	609.147	Phenylpropanoids and polyketides	4.6955e+06	371763	625468	327020	291266	1.02352e+06	3.94153e+07	2.03575e+07	6.99467e+06	1.02088e+07	7.91708e+06	1.22958e+07	4.37218e+06	319316	1.39914e+06	6.2395e+06	2.3871e+08	5.29527e+06	1.22242e+06	1.61982e+07	4.27226e+07	0.0096018
9804_pos	Folinic acid	C20 H23 N7 O7	473.166	5.118	474.173	Organoheterocyclic compounds	7.37697e+06	6.60554e+06	5.46774e+06	1.33683e+07	9.45906e+06	1.09959e+07	4.99647e+06	4.1753e+06	5.71773e+06	6.27645e+06	2.93973e+06	6.9728e+06	5.52109e+06	5.70134e+06	6.64693e+06	4.59036e+06	5.17288e+06	5.31196e+06	8.87892e+06	5.17975e+06	5.49076e+06	0.0096867
9900_pos	2-Hydroxycinnamic acid	C9 H8 O3	164.048	2.622	165.055	Phenylpropanoids and polyketides	10623965894	11800320607	6660149654	8835158713	9311480492	6824332367	6679221998	5829147975	9376328174	8854632406	2757470634	3535072392	15981175337	11066577516	11634398612	10324865357	7656738628	13554881201	9009234621	6171978930	11703106109	0.0097204
2627_pos	L-Aspartic acid	C4 H7 N O4	133.038	1.331	134.045	Organic acids and derivatives	8.10739e+08	2.51528e+08	9.95955e+08	1177114920	1075869302	7.74175e+08	1861349749	1198320176	1351137589	2608117045	2361490378	3936914682	6.08083e+08	3.78181e+08	3.1608e+08	1040482032	2150189991	6.7582e+08	8.47564e+08	2219554937	8.61473e+08	0.0097258
6229_pos	4-Hydroxybenzaldehyde	C7 H6 O2	122.037	2.626	123.044	Organic oxygen compounds	6029713746	6659397797	3895992888	4539358550	5332561279	3887239160	3932159625	3660231349	5150871972	5593543897	1928457026	2299025200	8821978959	7218859016	7595626513	5890478893	4216571929	8037534705	5057377237	3760714845	6963508336	0.0097593
16521_neg	PE O-16:3_18:0	C39 H74 N O7 P	699.53	10.132	698.522	Lipids and lipid-like molecules	336127	187268	211207	532591	1.39136e+06	478091	1.28112e+06	2.75037e+06	2.26011e+06	457568	3.77207e+06	1.86126e+06	793317	1.56032e+06	793801	499153	1.53471e+06	3.40734e+06	522775	2.06375e+06	1.43144e+06	0.0098645
2565_pos	L-Tyrosine	C9 H11 N O3	181.074	2.625	182.081	Organic acids and derivatives	55346707488	61207794125	34531661110	46004021703	48314308393	35249828976	34718265079	34068294761	49263984058	46945531775	15079635606	18226197997	82835511913	59375762675	63949173833	58857104066	39261175156	74308092917	46775720299	33050318213	63097803427	0.0098866
1402_neg	LPA 16:0	C19 H39 O7 P	410.243	10.102	409.236	Lipids and lipid-like molecules	3.21118e+07	1.85511e+07	3.93839e+07	1.90775e+08	1.40283e+08	1.39003e+08	1.79263e+08	1.73285e+08	1.08191e+08	171734074	207610918	2.94311e+08	2.36848e+07	1.9347e+07	3.17768e+07	7.44866e+07	1.3765e+08	3.6052e+07	9.33514e+07	189065733	5.38328e+07	0.01004
578_pos	2-Arachidonoyl glycerol	C23 H38 O4	378.276	9.781	379.284	Lipids and lipid-like molecules	3.13574e+06	3.47107e+06	7.25063e+06	2.24851e+06	2.77816e+06	2.29808e+06	6.35871e+06	3.96788e+06	3.61378e+06	3.86522e+06	6.17333e+06	5.0192e+06	2.17467e+06	2.59031e+06	2.41501e+06	3.0822e+06	3.13359e+06	1.62257e+06	3.53037e+06	4.83302e+06	2.50306e+06	0.010041
1464_neg	Glycerol 3-phosphate	C3 H9 O6 P	172.013	1.311	171.005	Lipids and lipid-like molecules	1.41441e+08	2.57897e+07	9.60296e+07	9.60104e+06	3.35013e+07	8.61866e+06	1.71103e+07	9.5071e+06	1.18507e+07	1.60136e+07	1.75977e+07	2.37018e+07	2.65819e+06	6.87328e+06	1.41898e+06	1.20531e+07	1.21326e+07	7.35452e+06	5.24968e+07	1.59635e+07	7.08178e+06	0.010105
3515_pos	D-2-Aminoadipic acid	C6 H11 N O4	161.069	1.456	162.076	Organic acids and derivatives	4.08783e+07	4.63001e+07	4.18126e+07	4.9964e+07	6.21935e+07	104796863	4.04029e+07	2.06689e+07	4.78874e+07	6.66393e+07	4.711e+07	4.70352e+07	9.65739e+07	8.52566e+07	7.03307e+07	9.26298e+07	6.7482e+07	77527838	5.76576e+07	4.49573e+07	8.16335e+07	0.010129
4748_pos	trans-Aconitic acid	C6 H6 O6	174.017	2.116	175.024	Organic acids and derivatives	1349959228	9.92849e+08	1571095794	1891345572	1615458652	1180907757	1694958124	1216493212	1146586029	2031354729	2553608369	1813369613	5.05624e+08	8.23298e+08	7.42389e+08	1100857105	1767937278	6.90764e+08	1433602734	1742728346	9.38478e+08	0.010142
3324_neg	N-Acetyl-DL-phenylalanine	C11 H13 N O3	207.089	5.048	206.081	Organic acids and derivatives	1.89561e+06	2.04712e+06	951258	866881	813475	3.89941e+06	3.74396e+06	4.34812e+06	4.49181e+06	3.21661e+06	2.51254e+06	2.30137e+06	2.21592e+07	2.42843e+07	2.22765e+07	1.18274e+07	476659	2.38737e+07	1.74562e+06	3.43574e+06	1.7483e+07	0.010377
299_neg	3-Hydroxy-3-methylglutaric acid	C6 H10 O5	162.052	5.106	161.045	Lipids and lipid-like molecules	4.45733e+08	4.61636e+08	381923550	4.94817e+08	5.30261e+08	4.14283e+08	7.06443e+08	6.52902e+08	4.98754e+08	5.33672e+08	4.42825e+08	4.10182e+08	2.24676e+08	3.60296e+08	3.81495e+08	4.23357e+08	3.43306e+08	4.40956e+08	4.54775e+08	5.40797e+08	362347833	0.010422
17892_neg	Inosine 5'-Monophosphate	C10 H13 N4 O8 P	348.046	5.544	347.038	Nucleosides, nucleotides, and analogues	324283	251423	358540	345966	977555	530900	2.72768e+06	1.17197e+06	305987	1.76651e+06	1.3687e+06	3.43497e+06	456123	271259	308646	748448	515242	1.13126e+06	464778	1.79597e+06	571829	0.010695
5649_pos	Phosphocholine	C5 H14 N O4 P	183.066	1.324	184.073	Organic nitrogen compounds	4.47706e+08	3.8226e+08	3.77984e+08	225390632	2.00356e+08	1.03451e+08	579964339	4.92247e+08	5.17234e+08	6.24067e+08	304752549	6.65509e+08	3.63962e+08	5.43866e+08	5.25203e+08	4.57612e+08	6.68393e+08	4.35861e+08	2.89525e+08	5.30629e+08	4.99149e+08	0.010929
9911_pos	Coumarin	C9 H6 O2	146.037	2.623	147.044	Phenylpropanoids and polyketides	2643135867	2914555262	1639467438	2193236972	2282750042	1680309484	1671543710	1540522097	2220696474	2379493707	6.7625e+08	8.66434e+08	3961603023	2673570216	3451595327	2580003765	1866036292	3571260205	2225575844	1559156543	3017344805	0.011031
5690_neg	2-(3,4-dimethoxyphenyl)ethanamine	C10 H15 N O2	181.11	6.472	180.102	_	565370	778568	847800	1.65868e+06	1.69713e+06	6.75248e+06	389414	377861	346792	337169	470973	444501	339555	512469	163168	495738	360634	1.73331e+06	2.05e+06	394452	600812	0.011548
3856_pos	Glutamic acid	C5 H9 N O4	147.053	3.998	148.06	Organic acids and derivatives	1.46976e+07	4.37249e+06	3.87278e+06	3.76538e+06	4.40581e+06	5.57606e+06	3.91942e+06	4.06881e+06	4.11202e+06	4.61234e+06	3.59461e+06	3.26988e+06	6.33862e+06	7.51746e+06	1.31986e+07	8.16795e+06	7.51105e+06	5.98429e+06	6.11502e+06	3.92951e+06	8.11967e+06	0.011585
8443_neg	Erucic acid	C22 H42 O2	338.318	9.556	337.311	Lipids and lipid-like molecules	391223	4.18966e+06	8.8977e+06	499135	1.24288e+07	6.35902e+06	2.77987e+07	1.26354e+06	1.0663e+06	6.02142e+06	1.12177e+06	1.03435e+06	288065	326545	316702	459526	415425	338285	5.46092e+06	6.38435e+06	357425	0.011774
1252_pos	Sebacic acid	C10 H18 O4	202.121	6.232	203.128	Lipids and lipid-like molecules	3.25497e+06	5.3026e+06	7.11205e+06	2.16313e+06	2.43458e+06	6.05352e+06	2.30734e+06	9.75509e+06	1.53071e+06	1.60978e+06	2.36292e+06	1.85987e+06	3.90674e+06	852683	1.01793e+06	1.04641e+06	1.21765e+06	588551	4.38681e+06	3.23762e+06	1.43833e+06	0.011979
459_neg	LPE 18:3	C23 H42 N O7 P	475.27	8.524	474.263	Lipids and lipid-like molecules	5.95049e+07	3.51352e+07	9.7147e+07	1.1541e+08	8.20642e+07	4.23343e+07	2.86464e+08	2.29696e+08	1.28809e+08	1.02746e+08	1.85084e+08	9.85222e+07	1.38363e+08	6.9103e+07	8.01507e+07	1.73316e+08	2.18183e+08	1.19983e+08	7.19327e+07	1.71887e+08	1.33183e+08	0.012046
3478_pos	D-glutamine	C5 H10 N2 O3	146.069	3.132	147.076	Organic acids and derivatives	1.41813e+07	2.10214e+07	1.16511e+07	1.04376e+07	1.2841e+07	2.51784e+07	4.64463e+06	5.12302e+06	1.36088e+07	6.22952e+06	3.04717e+06	2.39251e+06	1.28208e+07	1.10905e+07	1.35664e+07	4.98471e+06	2.45803e+06	4.11867e+06	1.58851e+07	5.84095e+06	8.17318e+06	0.012254
1462_neg	D-Glucono-1,5-lactone	C6 H10 O6	238.068	1.37	237.061	Organic oxygen compounds	8.76804e+07	7.50352e+07	6.27687e+07	7.42543e+07	7.0099e+07	3.43612e+07	110427748	1.19781e+08	9.29534e+07	1.26727e+08	7.02882e+07	1.88984e+08	5.4516e+07	7.17058e+07	8.19656e+07	8.20848e+07	8.51198e+07	8.44283e+07	6.73665e+07	1.18194e+08	7.66367e+07	0.012338
5769_pos	2-Amino-1,3,4-octadecanetriol	C18 H39 N O3	317.293	7.295	318.3	Organic nitrogen compounds	1.2502e+07	3.60347e+07	2.73004e+07	2.47309e+07	2.00042e+07	1.27978e+07	5.06287e+07	6.51558e+07	1.17919e+08	2.54031e+07	105776999	2.50839e+08	6.22187e+07	6.80255e+07	1.13332e+07	4.82559e+07	1.27439e+07	3.96962e+07	2.22283e+07	1.0262e+08	4.03789e+07	0.012344
2681_pos	2-Hydroxyphenylalanine	C9 H11 N O3	181.074	4.874	182.081	Organic acids and derivatives	7.20862e+07	7.84295e+07	6.6642e+07	8.52428e+07	8.79017e+07	5.74706e+08	6.21028e+07	6.97456e+07	5.71188e+07	7.5272e+07	4.38289e+07	4.35981e+07	4.51232e+08	1.19917e+08	9.88721e+07	2.25107e+08	1.45704e+08	2.19827e+08	1.60835e+08	5.8611e+07	210109809	0.012628
15959_neg	LPC 19:2	C27 H52 N O7 P	579.353	9.566	578.346	Lipids and lipid-like molecules	154889	140613	189124	166913	157215	181606	450568	2.10291e+06	3.16694e+06	319940	533501	464908	1.68066e+06	1.2323e+06	1.50229e+06	210627	189769	227466	165060	1.17313e+06	840518	0.012684
2651_neg	Phenylacetylglutamine	C13 H16 N2 O4	264.111	5.621	263.104	Organic acids and derivatives	475686	1.60475e+06	690559	1.5677e+06	1.55001e+06	2.18936e+06	424491	383239	1.0684e+06	376791	446405	394441	1.5664e+06	1.44144e+06	1.54791e+06	767319	430263	1.54808e+06	1.34635e+06	515628	1.2169e+06	0.013442
12982_neg	DGGA 16:0_18:3	C43 H74 O11	766.524	11.288	765.517	Lipids and lipid-like molecules	162689	307556	230380	167291	691875	185724	7.6981e+06	406590	348979	354866	572138	532393	138342	164985	154899	188479	179292	160140	290919	1.65218e+06	164356	0.013672
799_pos	Asaraldehyde	C10 H12 O4	196.074	5.553	197.081	Benzenoids	324900	290012	395320	2.88518e+06	1.25366e+06	2.54421e+06	484164	300022	278011	1.0888e+06	260301	257161	855309	1.03176e+06	1.40873e+06	3.6328e+06	1.79555e+06	2.65243e+06	1.28221e+06	444743	1.8961e+06	0.014234
4574_neg	2-{2-oxo-2-[(2-oxo-3-azepanyl)amino]ethoxy}acetic acid	C10 H16 N2 O5	244.105	4.96	243.098	_	4.41323e+06	8.07856e+06	1.92062e+06	8.48969e+06	1.06625e+07	3.24139e+07	2.40048e+06	2.85946e+06	4.71355e+06	3.90069e+06	765287	1.63662e+06	1.36353e+07	8.19414e+06	5.72331e+06	7.23635e+06	4.12644e+06	1.63556e+07	1.09964e+07	2.71268e+06	9.21186e+06	0.014315
3765_pos	Gly-Ile	C8 H16 N2 O3	188.116	4.737	189.124	Organic acids and derivatives	2.7361e+07	2.69428e+07	2.4655e+07	2.29492e+07	2.41656e+07	3.45328e+07	1.72303e+07	8.87298e+07	2.78981e+07	3.29204e+07	1.47469e+07	2.16801e+07	8.61621e+07	3.07311e+07	3.21549e+07	8.8426e+07	7.44072e+07	9.57795e+07	2.67677e+07	3.38676e+07	6.79435e+07	0.014689
1239_pos	MAG (18:3)	C21 H36 O4	352.261	8.97	375.251	Lipids and lipid-like molecules	3.26581e+07	1.97862e+07	2.60194e+07	1.2916e+08	1.11801e+08	1.19172e+08	7.60237e+07	4.37002e+07	2.16501e+07	2.93265e+07	3.38995e+07	3.04997e+07	1.96986e+07	9.29995e+06	1.38886e+07	2.17524e+07	3.34479e+07	13811078	7.30995e+07	3.91833e+07	1.86498e+07	0.015047
11130_pos	4-Methoxycinnamic Acid	C10 H10 O3	178.063	5.714	179.071	Phenylpropanoids and polyketides	1.26719e+06	399892	642994	799813	756914	2.96406e+06	4.68182e+06	6.54134e+06	1.47995e+06	1.90287e+06	3.56268e+06	3.52507e+06	4.82742e+06	505002	6.04538e+06	1.27122e+07	5.14722e+07	6.04171e+06	1.13848e+06	3.61562e+06	1.36007e+07	0.015225
16041_neg	LPC 17:0	C25 H52 N O7 P	555.354	9.975	554.346	Lipids and lipid-like molecules	262633	222017	372816	302792	259435	283124	625219	1.52327e+06	2.86633e+06	485506	805547	673321	2.04125e+06	1.41132e+06	1.6325e+06	302921	548180	226289	283803	1.1632e+06	1.02708e+06	0.015412
1317_pos	13(S)-HOTrE	C18 H30 O3	294.219	10.662	277.216	Lipids and lipid-like molecules	4.93007e+07	5.68934e+07	7.20333e+07	8.27758e+06	8.80467e+06	7.29729e+06	1.28871e+07	1.15815e+07	1.12911e+07	1.03092e+07	1.67053e+07	1.19897e+07	4.38333e+06	7.01506e+06	5.67221e+06	8.85766e+06	7.92375e+06	4.15252e+06	3.37678e+07	1.24606e+07	6.33409e+06	0.015512
1855_pos	5-Methyl-2'-deoxycytidine	C10 H15 N3 O4	241.106	4.985	242.113	Nucleosides, nucleotides, and analogues	1.19554e+06	1.86679e+06	2.18474e+06	662813	455930	2.26171e+06	1.14511e+06	1.97685e+06	2.21986e+06	608547	975922	577344	4.7403e+06	2.14632e+06	2.14103e+06	3.04012e+06	2.13368e+06	3.86069e+06	1.43792e+06	1.25061e+06	3.01036e+06	0.015585
13584_neg	PA 14:0_18:2	C35 H65 O8 P	644.442	10.102	643.435	Lipids and lipid-like molecules	1.41608e+06	893484	1.85379e+06	1.32339e+06	1.11621e+06	1.1752e+06	2.71305e+06	2.96137e+06	2.24677e+06	2.0253e+06	6.44046e+07	3.44937e+07	2.86812e+06	1.1507e+06	958443	2.84473e+06	1.11329e+06	898671	1.29636e+06	1.81408e+07	1.63899e+06	0.015794
13548_neg	PA 17:2_18:2	C38 H67 O8 P	682.458	10.293	681.451	Lipids and lipid-like molecules	1.16132e+06	918400	1.44313e+06	904526	844890	823520	1.19112e+06	1.18551e+06	1.04201e+06	1.03035e+06	5.64249e+07	1.00138e+07	438933	552219	475983	372685	558620	491993	1.01597e+06	1.18146e+07	481739	0.015957
301_pos	Heptadecanoic Acid	C17 H34 O2	292.24	8.244	293.248	Lipids and lipid-like molecules	4.27244e+07	3.37836e+07	1.50428e+07	3.43349e+06	703200	1.58567e+06	5.13475e+06	2.07711e+06	1.57996e+06	1.71966e+06	2.43945e+06	1.91249e+06	611755	887184	1.07449e+06	1.22408e+06	1.24343e+06	751811	1.62122e+07	2.47724e+06	965460	0.01596
1645_pos	Adenosine	C10 H13 N5 O4	267.097	4.708	268.104	Nucleosides, nucleotides, and analogues	1.22379e+07	8.84727e+06	1.24262e+07	6.91122e+08	7.35667e+08	250436873	6.50678e+07	7.04044e+07	1.43784e+07	6.02111e+07	3.21572e+07	3.63528e+07	1.64921e+08	379797935	4.57473e+08	7.18676e+08	6.27113e+08	6.99037e+08	2.85123e+08	4.64286e+07	5.07836e+08	0.016636
2005_pos	N2,N2-Dimethylguanosine	C12 H17 N5 O5	311.123	5.088	312.13	Nucleosides, nucleotides, and analogues	1.02716e+08	9.23452e+07	1.01458e+08	2.61434e+08	2.67975e+08	1.44426e+08	7.64823e+07	5.13716e+07	6.57081e+07	9.01639e+07	8.84848e+07	9.29825e+07	6.45122e+07	9.24253e+07	8.57554e+07	1.0985e+08	1.02983e+08	1.47549e+08	161725754	7.75322e+07	1.00512e+08	0.017123
11793_neg	LPE 19:2	C24 H46 N O7 P	491.301	9.322	490.293	Lipids and lipid-like molecules	124873	117088	180560	157033	146083	145115	726240	2.96889e+06	4.30828e+06	267709	491037	385099	2.39099e+06	946906	1.19458e+06	184360	153561	132723	145125	1.52454e+06	833853	0.017943
384_pos	PC 20:5_20:5	C48 H76 N O8 P	825.515	10.033	826.523	Lipids and lipid-like molecules	5.83844e+06	6.24557e+06	5.20012e+06	6.5232e+06	5.50993e+06	4.80742e+06	7.61627e+06	8.45291e+06	9.89398e+06	8.97735e+06	9.03701e+06	1.19945e+07	4.42585e+06	6.6674e+06	5.42539e+06	6.70272e+06	7.30664e+06	1.48358e+07	5.68745e+06	9.32866e+06	7.56063e+06	0.018384
570_pos	Phylloquinone	C31 H46 O2	450.348	7.22	451.355	Lipids and lipid-like molecules	6.51786e+06	6.62869e+06	6.95942e+06	3.20372e+06	3.01361e+06	3.58881e+06	7.5843e+06	5.11076e+06	4.68299e+06	8.90135e+07	9.60492e+06	6.93213e+06	3.63632e+06	2.85411e+06	3.11468e+06	2.85459e+06	2.66489e+06	2.20236e+06	4.98535e+06	2.04881e+07	2.88783e+06	0.018475
6525_pos	Maltotetraose	C24 H42 O21	688.204	1.452	689.211	Organic oxygen compounds	1.06715e+07	2.76671e+06	2.7524e+06	3.8946e+06	3.72758e+06	9.92868e+06	1.08244e+07	1.16738e+08	3.873e+06	2.01843e+07	3.95304e+07	7.78062e+07	1.97348e+07	3.14879e+06	3.22301e+06	5.58015e+06	2.04997e+07	4.55004e+06	5.62358e+06	4.4826e+07	9.45608e+06	0.018911
8275_pos	Pyridoxamine	C8 H12 N2 O2	168.09	5.019	169.097	Organoheterocyclic compounds	5.46041e+06	5.90699e+06	5.13447e+06	4.86116e+06	4.64266e+06	6.29345e+06	4.82257e+06	5.70146e+06	2.81486e+06	4.66784e+06	6.19886e+06	3.8014e+06	4.33579e+06	6.81307e+06	6.73194e+06	1.64813e+07	2.66125e+07	8.88969e+06	5.38319e+06	4.66783e+06	1.1644e+07	0.01927
903_pos	3-Hydroxy-3-methylbutanoic acid	C5 H10 O3	118.067	2.573	119.075	Lipids and lipid-like molecules	305573	310563	209259	279905	277977	234556	250853	235963	294346	291718	156055	162958	848215	367632	421058	321994	222624	410815	269639	231982	432057	0.020004
3735_pos	Methylmalonate	C4 H6 O4	118.027	2.149	101.024	Organic acids and derivatives	127618972	7.95231e+07	1.29672e+08	1.28861e+08	1.25982e+08	1.01809e+08	1.39297e+08	8.33711e+07	9.15829e+07	1.43128e+08	1.71359e+08	1.05339e+08	5.26605e+07	7.7901e+07	7.61636e+07	1.1221e+08	8.6228e+07	7.8631e+07	1.15578e+08	1.22346e+08	8.06323e+07	0.0205
28085_pos	DG O-18:4_16:3	C37 H60 O4	1170.94	9.37	586.479	Lipids and lipid-like molecules	7.58209e+06	4.79113e+06	5.84441e+06	1.74123e+06	1.44945e+06	1.57843e+06	1.07512e+07	4.86081e+06	6.85883e+06	2.28226e+06	3.79508e+06	2.95695e+06	1.26713e+06	2.31728e+06	1.57799e+06	1.95433e+06	1.75426e+06	1.29894e+06	3.83112e+06	5.25086e+06	1.69499e+06	0.020583
408_pos	Monobutyl phthalate	C12 H14 O4	222.09	6.321	245.079	Benzenoids	6.55928e+07	7.13324e+07	7.52176e+07	8.29404e+07	7.15945e+07	2.68204e+08	1.97752e+08	1088997539	1.72637e+08	1.94411e+08	252404378	244026426	4.66209e+08	1.03048e+08	1.1215e+08	1.28299e+08	1.32055e+08	9.10868e+07	1.05814e+08	3.58371e+08	1.72141e+08	0.021006
8246_pos	Indole-3-lactic acid	C11 H11 N O3	205.074	5.651	206.082	Organoheterocyclic compounds	8.54434e+06	1.5199e+07	6.135e+06	3.026e+07	1.66241e+07	2.84596e+07	4.68209e+06	1.21553e+07	8.65215e+06	9.3824e+06	3.1413e+06	3.25283e+06	2.27945e+07	1.20141e+07	1.23575e+07	1.17369e+07	7.74753e+06	1.89156e+07	1.7537e+07	6.87767e+06	1.4261e+07	0.021328
618_neg	D-Saccharic acid	C6 H10 O8	210.037	1.35	209.029	Organic oxygen compounds	6.35553e+07	7.05883e+07	5.29007e+07	1.11407e+08	2.03296e+08	8.05254e+07	1.5169e+08	1.80243e+08	1.83353e+08	2.16507e+08	1.02288e+08	2.54685e+08	5.14633e+07	5.61354e+07	5.21139e+07	158853040	1.35123e+08	112650735	97045451	1.81461e+08	9.43899e+07	0.021399
14747_neg	PC 18:2_22:5	C48 H82 N O8 P	877.569	9.942	876.562	Lipids and lipid-like molecules	223358	203562	249172	236689	238129	268470	594123	575934	524380	489886	770905	686737	215888	795587	754711	272052	259210	2.50078e+06	236563	606994	799705	0.021577
4744_pos	gamma-Glutamylleucine	C11 H20 N2 O5	260.138	5.437	261.145	Organic acids and derivatives	1.36582e+08	2.4543e+08	1.55847e+08	3.61491e+08	3.39898e+08	5.26979e+08	8.66832e+07	1.31064e+08	1.8079e+08	196313102	7.1354e+07	4.53526e+07	338912816	237765960	2.26622e+08	184261858	8.86041e+07	3.80578e+08	2.94371e+08	1.18593e+08	2.42791e+08	0.021711
1167_neg	Ala-Ile	C9 H18 N2 O3	202.131	5.24	201.124	Organic acids and derivatives	1.69263e+07	1.39752e+07	2.33891e+07	6.44257e+07	5.40364e+07	5.86691e+07	5.32683e+06	5.98607e+06	8.28026e+06	1.71426e+07	1.40879e+07	7.51642e+06	1.25161e+07	1.13306e+07	1.18397e+07	3.57899e+06	2.12074e+07	6.23343e+07	3.85703e+07	9.72333e+06	2.04679e+07	0.021972
18501_neg	PA 16:0_19:2	C38 H71 O8 P	686.499	11.005	685.491	Lipids and lipid-like molecules	144971	136636	154548	168306	170698	1.42347e+06	417295	434273	381386	379584	593185	505606	153903	176628	167157	185840	185826	176577	366438	451888	174322	0.022413
4386_pos	L-Glutamine	C5 H10 N2 O3	146.073	5.696	147.08	Organic acids and derivatives	2.61223e+07	9.64121e+06	1.71259e+07	1.13834e+07	2.00907e+07	1.30025e+07	5.25647e+06	1.82152e+07	8.74828e+06	8.01412e+06	6.69048e+06	6.8142e+06	1.16539e+07	1.05019e+07	6.82664e+06	6.71335e+06	1.15359e+07	1.07847e+07	1.62277e+07	8.95645e+06	9.66941e+06	0.022519
19567_neg	CTP	C9 H16 N3 O14 P3	482.984	4.969	481.977	Organic oxygen compounds	316469	750220	214555	668194	439107	121262	181322	153479	140624	128914	157402	146100	629223	416939	523653	165894	235541	208547	418301	151307	363300	0.0231
5981_neg	Orotidine	C10 H12 N2 O8	288.061	5.563	287.053	Nucleosides, nucleotides, and analogues	3.6768e+06	1.6212e+06	5.21957e+06	3.45122e+06	3.65642e+06	1.04458e+06	2.00271e+07	8.68016e+06	3.39241e+06	4.65611e+06	5.2454e+06	5.3213e+06	2.52313e+06	1.33739e+06	4.39818e+06	3.46309e+06	2.96497e+06	2.81285e+06	3.11163e+06	7.88708e+06	2.9166e+06	0.02313
2871_neg	cGMP	C10 H12 N5 O7 P	345.049	5.252	344.042	Nucleosides, nucleotides, and analogues	1.9402e+07	1.87814e+07	2.11976e+07	1.87354e+07	1.57744e+07	2.59642e+07	1.06446e+07	8.20898e+06	1.44309e+07	1.10537e+07	6.85329e+06	5.31221e+06	1.75742e+07	1.86872e+07	1.77485e+07	1.69379e+07	9.26365e+06	3.55816e+06	1.99758e+07	9.41727e+06	1.39616e+07	0.023263
5279_pos	Gly-Phe	C11 H14 N2 O3	222.101	5.641	206.082	Organic acids and derivatives	8.17928e+06	1.5199e+07	5.78696e+06	3.026e+07	1.66241e+07	2.84596e+07	4.68209e+06	1.21553e+07	8.65215e+06	9.33356e+06	3.15044e+06	3.34393e+06	2.27945e+07	1.20141e+07	1.23575e+07	1.17369e+07	7.71702e+06	1.89156e+07	1.74182e+07	6.88624e+06	1.42559e+07	0.025492
6388_neg	Xanthohumol	C21 H22 O5	354.144	5.857	353.137	Phenylpropanoids and polyketides	770899	1.14438e+06	1.65184e+06	565140	520809	1.11986e+07	663077	695880	601379	603625	859531	766329	328333	375735	378680	406551	543497	401027	2.64194e+06	698303	405637	0.027396
19632_neg	trans-10-Heptadecenoic Acid	C17 H32 O2	268.24	8.111	267.232	Lipids and lipid-like molecules	135427	223186	149900	1.1647e+06	849974	108380	225039	248390	215410	215904	336287	311198	91572.3	105981	99153	130505	115488	108847	438595	258705	108591	0.027573
613_pos	Eicosapentaenoic acid ethyl ester	C22 H34 O2	347.28	8.932	348.287	Lipids and lipid-like molecules	1.11307e+07	1.19481e+07	1.95926e+07	8.25762e+06	1.23e+07	2.66614e+07	1.74599e+07	6.53543e+06	1.04699e+07	1.34394e+07	2.39114e+07	1.6253e+07	7.17394e+06	5.86928e+06	7.71499e+06	1.20909e+07	8.70683e+06	5.28148e+06	1.49817e+07	1.46782e+07	7.80625e+06	0.027669
11665_neg	12-epi Leukotriene B4	C20 H32 O4	318.217	10.203	317.21	_	2.73566e+06	4.04612e+06	2.24813e+06	395295	430030	553662	917118	954691	882951	898476	1.26331e+06	1.18209e+06	362623	420421	404516	511956	482630	407006	1.73482e+06	1.01644e+06	431525	0.027683
10434_pos	Fisetin	C15 H10 O6	286.044	1.269	287.052	Phenylpropanoids and polyketides	1.2712e+06	1.43018e+06	1.56504e+06	1.5533e+06	1.58973e+06	1.55083e+06	2.15851e+06	4.22882e+07	2.87974e+06	3.72974e+06	2.60284e+06	2.4155e+06	2.18732e+06	1.64736e+06	1.57267e+06	1.46047e+06	1.54159e+06	1.69835e+06	1.49338e+06	9.34575e+06	1.68463e+06	0.028038
6919_pos	α-Lactose	C12 H22 O11	359.143	1.724	360.15	Organic oxygen compounds	9.19627e+07	6.39149e+07	125420083	5.50953e+07	2.05756e+08	7.68071e+07	1.66544e+08	2.88016e+08	9.60034e+07	3.18028e+08	3.92877e+08	278522102	8.09571e+07	1.53145e+08	1.65346e+08	339105387	6.72088e+08	225503546	1.03159e+08	256665197	2.72691e+08	0.028144
17353_neg	LPA 13:0	C16 H33 O7 P	368.195	6.058	367.188	Lipids and lipid-like molecules	602999	584930	848430	581324	570022	3.17598e+06	1.01065e+06	981550	924169	878772	1.27849e+06	1.12651e+06	442038	492470	471116	568076	604302	525535	1.06061e+06	1.03336e+06	517256	0.028442
13718_pos	PC O-18:3	C26 H48 N O7 P	517.317	8.447	518.325	Lipids and lipid-like molecules	5.33975e+06	6.73474e+07	1.2296e+07	2.23073e+07	2.59327e+07	4.02498e+06	1.49412e+08	6.23007e+07	3.83582e+07	2.66847e+07	3.44887e+07	2.54325e+07	4.13293e+07	2.98001e+07	3.39465e+07	6.88629e+07	7.09085e+07	4.43499e+07	2.28747e+07	5.61128e+07	4.81995e+07	0.029656
693_pos	o-Cresol	C7 H8 O	108.058	5.066	109.065	Benzenoids	4.43145e+08	4.54209e+08	4.92534e+08	4.35061e+08	3.7485e+08	5.62341e+08	4.05584e+08	4.27663e+08	5.41459e+08	3.85544e+08	2.22426e+08	235521176	6.00011e+08	6.02432e+08	6.20619e+08	4.5752e+08	4.31238e+08	4.83619e+08	4.60357e+08	3.69699e+08	5.32573e+08	0.029962
94_neg	Gluconic acid	C6 H12 O7	196.058	1.342	195.05	Organic oxygen compounds	8.16004e+08	7.26239e+08	7.04366e+08	856797271	9.90481e+08	1168831715	1125599811	1363986401	1451915955	1509379649	6.68724e+08	1496199797	8.22815e+08	7.71041e+08	7.82678e+08	9.9379e+08	1085680765	8.62748e+08	8.7712e+08	1269300956	8.86459e+08	0.029989
1697_pos	5'-Deoxy-5'-(Methylthio)Adenosine	C11 H15 N5 O3 S	297.09	1.377	617.169	Nucleosides, nucleotides, and analogues	1.09652e+08	6.00218e+07	8.55944e+07	8.24011e+07	6.88741e+07	6.82252e+07	4.87788e+07	2.06451e+07	2.611e+07	5.21309e+07	4.49283e+07	7.40229e+07	2.81086e+07	6.84981e+07	6.99477e+07	7.39604e+07	9.06002e+07	6.96895e+07	7.91281e+07	4.4436e+07	6.68008e+07	0.030213
5396_neg	3-nitro-N-[4-(trifluoromethyl)phenyl]benzamide	C14 H9 F3 N2 O3	274.082	5.38	309.051	_	1.03557e+07	3.94157e+06	5.46484e+06	2.56817e+07	3.01448e+07	2.30304e+06	4.94519e+06	4.75246e+06	2.9823e+06	3.40049e+06	2.71419e+06	3.3303e+06	3.03867e+06	2.06171e+06	2.70528e+06	3.51769e+06	4.74668e+06	3.28536e+06	1.29819e+07	3.68749e+06	3.2259e+06	0.030251
226_neg	N-Acetyl-D-alloisoleucine	C8 H15 N O3	173.104	5.618	172.097	Organic acids and derivatives	1.26689e+08	2.12356e+08	7.23449e+07	2.37696e+08	1.63282e+08	1.78149e+08	1.03922e+08	1.15591e+08	1.75352e+08	1.23679e+08	4.33431e+07	5.86097e+07	3.4671e+08	1.83508e+08	1.7798e+08	1.57063e+08	1.30274e+08	2.28836e+08	1.65086e+08	103416010	204061826	0.030915
395_pos	Punicic Acid	C18 H30 O2	278.225	9.741	279.232	Lipids and lipid-like molecules	2.01976e+07	2.80597e+07	1.74663e+07	3.40122e+06	2.26516e+06	3.04374e+06	5.53134e+06	5.31761e+06	5.05696e+06	4.03772e+06	6.84724e+06	5.28204e+06	1.69981e+06	2.86318e+06	2.69884e+06	3.55601e+06	2.80004e+06	2.01546e+06	1.24056e+07	5.34548e+06	2.60556e+06	0.032241
4154_pos	3-Indoleacrylic acid	C11 H9 N O2	187.063	10.688	205.097	Organic acids and derivatives	508827	417860	596496	883981	464243	484139	928033	889912	764316	745712	1.12934e+06	784681	1260936	384809	415555	502930	608853	528406	559258	873665	616915	0.032854
404_neg	N-Acetyl-L-phenylalanine	C11 H13 N O3	225.1	5.65	206.082	Organic acids and derivatives	5.82314e+07	1.0441e+08	3.3681e+07	1.08913e+08	1.16792e+08	157381160	4.46414e+07	5.03273e+07	7.78303e+07	6.70665e+07	2.56432e+07	2.32899e+07	1.23868e+08	8.32619e+07	8.89264e+07	8.67314e+07	5.08071e+07	1.91736e+08	9.65682e+07	4.81331e+07	1.04222e+08	0.033282
1445_neg	Dibenzoyl Thiamine	C26 H26 N4 O4 S	490.168	5.324	489.161	Benzenoids	1.93579e+07	2.59491e+06	1.04438e+07	4.87314e+06	7.12298e+06	7.67947e+06	1.04671e+08	4.41616e+07	17074765	1.26534e+07	7.44132e+06	14172839	3.02298e+07	1.4497e+07	3.63938e+07	1.24813e+07	1.53293e+07	2.06335e+07	8.67869e+06	3.33625e+07	2.15941e+07	0.033435
2417_pos	L-Phenylalanine	C9 H11 N O2	165.079	5.062	166.086	Organic acids and derivatives	87366709862	88790887320	94871779867	86725198428	71456355921	110000000000	79824118359	76560000083	102000000000	71322524428	41582776755	38461337138	120000000000	112000000000	115000000000	84292448077	72957468118	96585461929	89868488566	68291792794	100000000000	0.034109
3143_pos	Gamma-Aminobutyric acid	C4 H9 N O2	103.064	1.978	104.071	Organic acids and derivatives	3.22311e+08	3.75774e+08	3.63585e+08	7.33618e+08	6.37931e+08	4.0757e+08	2.44346e+08	2.05526e+08	2.21721e+08	3.25421e+08	323617509	3.31456e+08	1.99797e+08	3.14066e+08	3.23474e+08	5.22411e+08	4.26947e+08	4.57121e+08	4.73465e+08	2.75348e+08	3.73969e+08	0.034578
4664_pos	Ala-trp	C14 H17 N3 O3	275.128	4.935	276.136	Organic acids and derivatives	229433	136336	201890	177053	180048	187214	184305	343031	165804	213074	172850	197553	351070	200139	219242	250770	303254	279590	185329	212770	267344	0.035101
17204_neg	PC 16:0_18:2;2O	C42 H80 N O10 P	835.562	11.247	834.554	Lipids and lipid-like molecules	310650	307445	404080	319438	324581	354636	748004	776374	666368	677608	1.09375e+06	1.01659e+06	266081	2.45058e+06	984752	365746	342355	2.22831e+06	336805	829782	1.10631e+06	0.035269
17667_neg	DGDG 16:1_18:3	C49 H84 O15	958.589	10.636	957.582	Lipids and lipid-like molecules	263627	265312	312401	348783	323144	410354	631304	965284	610434	515624	1.19534e+06	765596	270848	261680	245902	299920	680064	1.9484e+06	320604	780597	617803	0.035307
1131_neg	PC 18:3_18:3	C44 H76 N O8 P	823.538	11.551	822.531	Lipids and lipid-like molecules	1.91111e+07	278317	316269	2.02042e+07	3.39727e+06	2.18919e+06	765137	2.45554e+08	1.11797e+08	1.63829e+06	1.75294e+08	7.35874e+07	1.3895e+07	4.30113e+07	2.1383e+07	4.20542e+07	1.56187e+08	1.74206e+08	7.58272e+06	1.01439e+08	7.51228e+07	0.038356
15206_pos	Isoeugenyl acetate	C12 H14 O3	206.095	5.639	207.102	_	4.68136e+07	3.5652e+07	3.26606e+07	3.82304e+07	3.2569e+07	1.34577e+07	2.78221e+07	2.44719e+07	2.18459e+07	1.87776e+07	1.21014e+07	9.61483e+06	2.76012e+07	2.79777e+07	4.13199e+07	2.45417e+07	2.50515e+07	2.8396e+07	3.32306e+07	1.91056e+07	2.9148e+07	0.038496
6887_pos	D-(+)-Maltose	C12 H22 O11	364.098	1.572	365.106	Organic oxygen compounds	1539612734	1351408452	2475871317	5015785234	3595256761	1920727514	4238263637	10468344984	2449511341	5673790618	9492905527	8551523868	2113388983	1660433847	899708369	2797180723	9015778237	3928716874	2649777002	6812389996	3402534506	0.039154
455_pos	4-Ethylbenzaldehyde	C9 H10 O	134.073	5.064	135.081	Benzenoids	7.77666e+08	7.82895e+08	818521410	7.64867e+08	6.31881e+08	9.61949e+08	7.30205e+08	690204596	8.68732e+08	6.60859e+08	3.66983e+08	3.3986e+08	1021481107	1007709402	1059074218	7.58846e+08	6.26264e+08	8.49732e+08	7.8963e+08	609473958	8.87184e+08	0.041294
14666_neg	ST 28:1;O;Hex;FA 18:3	C52 H86 O7	868.643	9.512	867.636	_	818765	119034	1.67215e+06	160207	153165	1.30171e+06	291311	298519	253707	271388	433954	396560	107595	126715	124858	181165	163778	133366	704172	324240	139580	0.041531
9050_pos	5-Methylcytosine	C5 H7 N3 O	125.059	5.239	126.066	Organoheterocyclic compounds	1.54947e+06	413241	3.62584e+06	556897	615198	503289	399456	462776	357780	495278	333177	480647	754773	626438	728488	806997	1.34478e+06	1.4915e+06	1.21066e+06	421519	958829	0.042457
1316_pos	10-Undecenoic acid	C11 H20 O2	184.146	6.823	185.154	Lipids and lipid-like molecules	8.47704e+06	1.3798e+07	4.02999e+07	5.60554e+06	5.88594e+06	1.11159e+07	9.56118e+06	1.33553e+07	8.60676e+06	7.91467e+06	9.94614e+06	6.35772e+06	5.31319e+06	5.62316e+06	5.75647e+06	5.2533e+06	6.27544e+06	4.54733e+06	1.41971e+07	9.2903e+06	5.46148e+06	0.042817
5448_neg	LPI 18:3	C27 H47 O12 P	594.281	8.74	593.274	Lipids and lipid-like molecules	4.565e+06	1.68701e+06	4.83751e+06	1.57809e+07	1.01986e+07	1.16906e+07	2.4429e+07	1.56038e+07	7.14018e+06	1.07087e+07	1.41714e+07	1.13625e+07	1.32641e+07	9.54116e+06	1.053e+07	2.15714e+07	2.51035e+07	1.98286e+07	8.12661e+06	1.39026e+07	1.66398e+07	0.042966
725_pos	Diacetoxyscirpenol	C19 H26 O7	388.151	6.043	389.158	Lipids and lipid-like molecules	525059	724096	1.44052e+06	1.75225e+06	1.95687e+06	1.30526e+06	780733	1.29202e+06	294918	780808	659463	653693	1.15472e+06	1.15034e+06	847675	1.73136e+06	4.82237e+06	1.89194e+06	1.28401e+06	743606	1.93307e+06	0.043182
7349_pos	L-Tryptophan	C11 H12 N2 O2	204.09	5.796	205.098	Organoheterocyclic compounds	456810187	6.18605e+08	3.3713e+08	9.94031e+08	7.2218e+08	4.52173e+08	2.87818e+08	3.03115e+08	4.43537e+08	5.93299e+08	2.65951e+08	2.30971e+08	8.8374e+08	441328629	5.02089e+08	6.37712e+08	3.39993e+08	1111859847	5.96821e+08	3.54115e+08	6.52787e+08	0.043595
30951_pos	MGDG 18:2_18:3	C45 H76 O10	793.57	11.894	794.577	Lipids and lipid-like molecules	2.29189e+06	2.25388e+06	2.51193e+06	2.64855e+06	2.48689e+06	2.27576e+06	4.36491e+06	3.78983e+06	3.96979e+06	3.99052e+06	1.10354e+07	5.23962e+06	2.22402e+06	2.6637e+06	2.87666e+06	2.85058e+06	3.23196e+06	1.37482e+07	2.41148e+06	5.39834e+06	4.59918e+06	0.044488
2596_pos	D-(-)-Glutamine	C5 H10 N2 O3	146.069	1.541	147.076	Organic acids and derivatives	8207128085	14612144126	9299365930	7589094849	15598019229	11165793586	6811060173	6604167571	11032884053	4545308029	2640239234	3092609538	8792157862	10168399345	10554331212	3853050710	2883520327	4662908556	11078590968	5787711433	6819061335	0.044509
880_pos	3'-Hydroxystanozolol	C21 H32 N2 O2	344.242	4.894	345.25	Lipids and lipid-like molecules	519132	567904	182053	3.16478e+06	2.72846e+06	1.53506e+06	221704	1.07838e+06	192007	260674	240729	242147	1.15215e+06	614740	750850	756051	495549	769179	1.44957e+06	372607	756420	0.044575
8022_pos	Isoquinoline	C9 H7 N	129.058	6.034	130.065	Organoheterocyclic compounds	1.80356e+07	4.17832e+07	3.55723e+07	7.33309e+07	5.11163e+07	1.71028e+07	1.90797e+07	1.77256e+07	1.87121e+07	2.58664e+07	2.04817e+07	1.91377e+07	2.63994e+07	2.07052e+07	2.17116e+07	2.18319e+07	1.80593e+07	3.01409e+07	3.94902e+07	2.01672e+07	2.31414e+07	0.045758
2175_pos	2-Deoxyuridine	C9 H12 N2 O5	228.075	4.859	229.082	Nucleosides, nucleotides, and analogues	1.00306e+06	1.00451e+06	1.11866e+06	1.8175e+06	1.25691e+06	1.75963e+06	1.12637e+06	1.8231e+06	1.54339e+06	1.20737e+06	1.13301e+06	1.16969e+06	6.00058e+06	1.54935e+06	1.64366e+06	1.71961e+06	1.9205e+06	1.77064e+06	1.32671e+06	1.33382e+06	2.43406e+06	0.04703
1489_pos	Mag (18:1)	C21 H40 O4	356.293	8.399	357.3	Lipids and lipid-like molecules	714975	2.29967e+06	2.19173e+06	232625	229488	402124	292676	264505	1.31134e+06	290579	346658	1.75501e+06	190153	199669	200381	208538	233326	188504	1.01177e+06	710128	203429	0.047617
5064_neg	Isovaleric acid	C5 H10 O2	102.067	4.969	101.059	Lipids and lipid-like molecules	5.31975e+06	4.50985e+06	1.79544e+07	4.72045e+06	4.31959e+06	4.57218e+06	9.00962e+06	4.40854e+06	2.07034e+06	2.76227e+06	508760	2.62382e+06	6.85474e+06	1.22198e+07	7.51514e+06	5.31888e+06	1.21342e+07	3.7139e+06	6.89937e+06	3.56389e+06	7.95945e+06	0.048229
1438_pos	2,6-Xylidine	C8 H11 N	104.063	5.061	105.07	Benzenoids	1.01046e+08	112317816	1.07167e+08	1.0041e+08	9.31711e+07	1.40612e+08	9.50999e+07	9.85506e+07	1.16061e+08	9.16458e+07	5.63164e+07	4.68145e+07	1.40367e+08	1.26698e+08	1.37402e+08	9.58796e+07	8.75479e+07	1.1736e+08	1.09121e+08	8.40814e+07	1.17542e+08	0.048529
8184_pos	Kahweol	C20 H26 O3	314.189	6.05	315.196	Organoheterocyclic compounds	6.4141e+07	3.5219e+07	5.83208e+07	6.23645e+07	4.51687e+07	3.48198e+07	4.72959e+07	4.34248e+07	2.4002e+07	3.15363e+07	2.13008e+07	3.24544e+07	3.20251e+07	2.71239e+07	4.3435e+07	5.06307e+07	2.73268e+07	3.14687e+07	5.00056e+07	3.33357e+07	3.5335e+07	0.051228
313_pos	2-Methylpentanedioic acid	C6 H10 O4	146.058	5.944	147.066	Lipids and lipid-like molecules	815080	848410	1.32545e+06	1.72231e+06	1.74666e+06	1.23403e+06	3.92702e+06	3.15965e+06	2.5049e+06	4.51146e+06	1.07801e+07	7.21271e+06	331598	1.69063e+06	2.03799e+06	5.81498e+06	1.84379e+07	1.47906e+06	1.28199e+06	5.3493e+06	4.96536e+06	0.052138
2713_pos	Glycyl-L-leucine	C8 H16 N2 O3	188.116	5.267	189.123	Organic acids and derivatives	1.94816e+07	1.19216e+07	3.8301e+07	5.01562e+07	4.87643e+07	5.9503e+07	4.02104e+06	1.1927e+08	7.15774e+06	3.58297e+06	4.45944e+06	5.50978e+06	3.54474e+07	8.75903e+06	9.02753e+06	4.10744e+06	1.1583e+07	1.431e+07	3.80213e+07	2.40002e+07	1.38724e+07	0.052993
6169_pos	Anandamide (AEA)	C22 H37 N O2	330.254	8.819	348.288	Organic nitrogen compounds	3.41492e+06	3.8319e+06	1.95926e+07	3.74915e+06	2.85311e+06	8.53627e+06	6.70669e+06	6209527	4.26237e+06	1.34394e+07	8.12477e+06	5.55217e+06	2.58387e+06	5.86928e+06	2.65293e+06	3.84227e+06	2.56929e+06	2.31968e+06	6.99633e+06	7.38249e+06	3.30622e+06	0.053686
6555_pos	Ribulose-5-phosphate	C5 H11 O8 P	230.019	4.966	231.027	Organic oxygen compounds	1.52698e+06	2.08305e+06	2.42677e+06	3.65698e+06	4.7698e+06	1.2723e+06	5.8015e+06	1.67295e+06	1.36169e+06	2.80829e+06	849280	2.30004e+06	2.40291e+06	5.30061e+06	6.21641e+06	4.61794e+06	2.11746e+07	2.68464e+06	2.62265e+06	2.46562e+06	7.06618e+06	0.053814
433_pos	4-Hydroxyretinoic Acid	C20 H28 O3	316.202	6.661	317.21	Lipids and lipid-like molecules	1.30247e+07	1.31496e+07	1.56671e+07	2.90575e+06	3.60544e+06	2.79969e+07	6.86172e+06	3.424e+07	1.59662e+06	1.88941e+06	1.82403e+06	2.00249e+06	2.07143e+07	1.27709e+06	1.01126e+06	1.09458e+06	1.01392e+06	845895	1.27249e+07	8.06905e+06	4.32618e+06	0.054288
2565_neg	2-{1-[2-(4-benzhydrylpiperazino)-2-oxoethyl]cyclopentyl}acetic acid	C26 H32 N2 O3	420.236	5.927	419.229	_	5.22755e+06	9.85025e+06	6.28404e+06	3.14658e+07	1.68203e+07	2.53996e+06	5.45901e+06	4.31191e+06	4.18878e+06	2.87621e+06	3.67657e+06	2.06891e+06	3.82034e+06	5.7646e+06	9.55761e+06	1.41394e+07	6.13763e+06	8.59782e+06	1.20313e+07	3.76356e+06	8.0029e+06	0.055303
20209_pos	LPC O-18:5	C26 H46 N O6 P	499.307	11.57	500.314	Lipids and lipid-like molecules	8.12188e+06	1.7923e+06	2.13397e+06	1.03139e+07	4.75534e+06	1.3771e+06	2.66414e+06	5.48236e+07	2.7632e+07	2.7198e+06	3.53165e+07	2.68042e+07	1.62425e+06	2.55197e+07	2.02201e+07	2.28364e+07	5.14484e+07	4.32846e+07	4.74908e+06	2.49934e+07	2.74889e+07	0.055445
7285_pos	Pyridoxine	C8 H11 N O3	169.074	5.132	170.081	Organoheterocyclic compounds	9.22631e+06	1.40851e+07	2.23517e+07	2.473e+07	2.47884e+07	1.76361e+08	1.45995e+07	4.13343e+07	9.68123e+06	1.68235e+07	1.86716e+07	1.73074e+07	2.90898e+07	4.512e+07	2.4385e+07	7.0637e+07	8.75596e+07	1.66474e+08	4.5257e+07	1.97363e+07	7.05443e+07	0.055516
2193_pos	Proline	C5 H9 N O2	115.064	1.436	116.071	Organic acids and derivatives	8415166321	10517527080	11232460287	25928462362	27193305494	44884632664	9456889427	12790573723	11559267080	15803469358	9730225274	6602067382	14399478468	16211110596	17120711189	27164113927	23397830554	55970933046	21361925701	10990415374	25710696297	0.055896
7789_pos	Thiamine	C12 H16 N4 O S	247.08	1.301	265.114	Organoheterocyclic compounds	8.50275e+06	1.737e+07	3.43936e+07	3.42407e+07	4.94808e+07	4.56955e+07	1.02367e+08	3.36936e+07	4.59078e+07	2.07869e+08	6.94504e+07	7.22036e+07	2.22744e+07	2.54496e+07	2.48397e+07	7.72409e+07	1.05877e+08	5.13916e+07	3.16139e+07	8.85818e+07	5.11789e+07	0.055958
163_neg	N-Acetylvaline	C7 H13 N O3	159.089	5.346	158.081	Organic acids and derivatives	1.09307e+08	1.57772e+08	7.11563e+07	4.7656e+08	2.08532e+08	2.96782e+08	8.01718e+07	7.41119e+07	9.69244e+07	170817287	9.12465e+07	8.56652e+07	1.41724e+08	1.53963e+08	1.14653e+08	2.43053e+08	1.79487e+08	3.25834e+08	2.20018e+08	9.98228e+07	1.93119e+08	0.056738
6445_neg	Heneicosanoic acid	C21 H42 O2	326.318	10.296	325.311	Lipids and lipid-like molecules	302355	4.00656e+06	4.43321e+06	250280	2.02171e+06	606701	3.12771e+07	570120	533690	1.27729e+06	770673	722889	228835	258901	243425	310234	293716	265389	1.9368e+06	5.85863e+06	266750	0.057104
18110_neg	PE 18:0_20:5;O	C43 H76 N O9 P	781.529	10.684	780.521	Lipids and lipid-like molecules	259419	352389	883919	893037	96220.4	448796	408757	234390	924225	206483	306366	840382	256553	103378	90725.5	116379	488576	91224.3	488964	486767	191139	0.058263
4020_pos	Cyclohexylsulfamate	C6 H13 N O3 S	179.062	1.41	180.069	Organic acids and derivatives	1.97842e+06	2.10193e+06	2.02099e+06	2.82064e+06	2.91455e+06	3.42861e+06	2.28278e+06	2.46708e+06	2.64161e+06	2.42379e+06	1.89077e+06	2.21668e+06	2.12433e+06	2.31204e+06	2.42094e+06	8.36236e+06	5.49327e+06	1.06043e+07	2.54419e+06	2.32045e+06	5.21955e+06	0.058447
5588_pos	N,N-Dimethylsphingosine	C20 H41 N O2	327.314	7.93	328.321	Organic nitrogen compounds	1.87663e+06	1.57178e+06	3.16981e+06	2.63062e+06	1.33094e+06	5.68798e+06	3.46853e+06	3.01829e+06	4.89677e+06	3.80913e+06	6.43189e+06	5.75543e+06	9.78335e+06	2.70929e+06	4.7294e+06	1.04105e+07	3.51917e+06	2.62509e+06	2.71129e+06	4.56334e+06	5.62946e+06	0.058888
7194_pos	Riboflavin	C17 H20 N4 O6	376.139	5.445	377.146	Organoheterocyclic compounds	6.02581e+06	6.74714e+06	8.64283e+06	9.3835e+06	1.09449e+07	2.06101e+07	2.66621e+06	2.93463e+07	1.9826e+06	2.5165e+06	2.17545e+06	2.16007e+06	1.54898e+07	4.33634e+06	5.96886e+06	7.2095e+06	1.13158e+07	7.8615e+06	1.03924e+07	6.80786e+06	8.69698e+06	0.059019
9316_pos	Pyridoxal 5'-Phosphate	C8 H10 N O6 P	247.024	2.196	248.032	Organoheterocyclic compounds	2.58001e+06	1.07616e+06	2.43071e+06	3.28642e+06	3.86684e+06	1.15186e+06	3.16519e+06	2.7369e+06	3.62837e+06	3.32295e+06	1.54745e+06	802205	1.3498e+06	1.27934e+06	1.39534e+06	1.06596e+06	877400	1.24507e+06	2.39867e+06	2.53384e+06	1.20215e+06	0.059304
15645_neg	3',5'-Cyclic dAMP	C10 H12 N5 O5 P	313.063	3.267	312.055	Organoheterocyclic compounds	1.22742e+07	1.2959e+07	9.83954e+06	1.77762e+07	1.62874e+07	1.59087e+07	9.81293e+06	9.72119e+06	1.27087e+07	1.2876e+07	5.60889e+06	5.45268e+06	1.42821e+07	1.23282e+07	1.19791e+07	5.90906e+06	7.05696e+06	6.80421e+06	1.41742e+07	9.36339e+06	9.7266e+06	0.06183
10965_neg	Lysopc 14:0	C22 H46 N O7 P	467.301	8.744	466.293	Lipids and lipid-like molecules	155376	151672	242563	257872	225409	204578	387714	413302	339857	1.71852e+06	2.66651e+06	2.11593e+06	151533	167826	170546	895528	5.55558e+06	1.14384e+06	206245	1.27364e+06	1.34747e+06	0.062142
3957_neg	5-Aminopentanoate	C5 H11 N O2	117.078	6.46	116.07	Organic acids and derivatives	1.47898e+07	1.74462e+07	1.51164e+07	2.09595e+07	2.53258e+07	33589072	2.90144e+07	2.15378e+07	2.19952e+07	3.70447e+07	4.20464e+07	3.05661e+07	2.20284e+07	2.5548e+07	2.54893e+07	1.78041e+07	1.55701e+07	2.43054e+07	2.12045e+07	3.03674e+07	2.17909e+07	0.062472
9862_pos	5-Methyl-dl-tryptophan	C12 H14 N2 O2	218.105	4.986	437.216	Organoheterocyclic compounds	2.7372e+06	2.82676e+06	3.1731e+06	1.09926e+06	1.89785e+06	4.23692e+06	2.17249e+06	3.45862e+06	3.44152e+06	1.63315e+06	1.30988e+06	1.26423e+06	5.54223e+06	4.30719e+06	4.22606e+06	3.05452e+06	2.54007e+06	3.25182e+06	2.66185e+06	2.21332e+06	3.82031e+06	0.063645
6260_pos	Acetophenone	C8 H8 O	120.058	2.423	121.065	Organic oxygen compounds	9.40303e+08	8.37139e+08	1.50866e+08	2.13828e+08	1.79559e+08	2872863958	1519592123	1125370590	1313971426	1558442830	1035116260	1930270554	2.69446e+08	1023854525	1346226427	6832283287	4887125808	6292145043	8.6576e+08	1413793964	3441846804	0.066557
5428_pos	Gly-Tyr-Ala	C14 H19 N3 O5	309.133	4.854	310.14	Organic acids and derivatives	1.72232e+06	2.01265e+06	671048	2.21493e+06	3.20775e+06	9.63747e+06	424523	5.46541e+06	363607	481020	463239	478236	3.55535e+06	790921	941391	703078	741112	1.03003e+06	3.24436e+06	1.27934e+06	1.29365e+06	0.06702
10112_neg	PE 16:2_18:2	C39 H70 N O8 P	711.486	11.334	710.478	Lipids and lipid-like molecules	1.63128e+06	224374	237359	2.07922e+06	232609	270872	544742	9.55809e+06	4.51456e+06	521660	1.42115e+07	6.05841e+06	606783	2.00743e+06	863439	276639	6.80048e+06	1.16348e+07	779286	5.90149e+06	3.69826e+06	0.069143
1290_pos	13-HPODE	C18 H32 O4	312.23	7.612	313.237	Lipids and lipid-like molecules	6.93263e+06	1.02616e+07	3.93201e+06	3.70999e+06	3.43451e+06	1.26129e+07	2.32637e+06	1.0786e+07	320460	1.99773e+06	2.4474e+06	3.48701e+06	8.96908e+06	1.33209e+06	1.18828e+06	1.39153e+06	1.73147e+06	1.01795e+06	6.81394e+06	3.56083e+06	2.60507e+06	0.069456
3248_pos	4-Acetamidobutyric Acid	C6 H11 N O3	145.074	1.505	146.081	Organic acids and derivatives	1714026389	2286013520	2002884375	2052376266	2683933080	2630281582	1843976528	1358635155	1332505693	2309931785	1782775749	1596434382	1871752283	2339697846	2602356793	1651314657	1663859363	1873309071	2228252535	1704043215	2000381669	0.069709
6681_neg	L-Palmitoylcarnitine	C23 H45 N O4	399.334	9.058	398.327	Lipids and lipid-like molecules	2.00169e+06	3.10553e+06	2.8749e+06	2.68754e+06	2.54508e+06	1.62254e+06	4.50959e+06	3.94935e+06	3.00879e+06	3.92085e+06	5.73158e+06	7.44691e+06	2.85035e+06	1.59466e+06	1.37635e+06	1.07971e+07	1.048e+06	1.70554e+06	2.47288e+06	4.76118e+06	3.22867e+06	0.069813
6812_pos	4-Methyl-2-pentanone	C6 H12 O	100.089	5.721	101.097	Organic oxygen compounds	1.24648e+06	393354	545672	786738	605673	761466	2.09567e+06	1.62884e+06	722183	1.87176e+06	3.30735e+06	3.46744e+06	504801	496746	730157	3.30898e+06	6.27311e+06	1.20553e+06	723230	2.18221e+06	2.08655e+06	0.070069
97_pos	Benzamidine	C7 H8 N2	120.069	0.642	121.076	Benzenoids	3.10543e+06	3.358e+06	6.51357e+06	6.88013e+06	8.18669e+06	8.4269e+06	7.52003e+06	4.91497e+06	4.00876e+06	1.88682e+07	1.32227e+07	7.33345e+06	2.08746e+06	3.58025e+06	5.72724e+06	3.4505e+06	5.35903e+06	5.19108e+06	6.07845e+06	9.31136e+06	4.23259e+06	0.070107
2316_pos	L-(+)-Citrulline	C6 H13 N3 O3	175.096	1.361	176.103	Organic acids and derivatives	2.99174e+07	3.21828e+07	1.39248e+07	3.27331e+07	5.52263e+07	9.90104e+07	4.61348e+07	1.95445e+08	9.75781e+07	1.07253e+08	5.71451e+07	5.28089e+07	9.84593e+07	3.44671e+07	2.52184e+07	4.06484e+07	3.49642e+07	6.28163e+07	4.38325e+07	9.27275e+07	4.94289e+07	0.070493
31171_pos	Chlorogenic Acid Methyl Ester	C17 H20 O9	368.11	5.671	369.118	_	1.23742e+06	434787	1.00208e+06	795887	593392	679417	3.16477e+06	1.71012e+06	689248	1.84287e+06	3.57831e+06	2.90505e+06	627399	555693	1.04808e+06	3.09127e+06	6.93744e+06	1.09845e+06	790497	2.31506e+06	2.22639e+06	0.071386
2437_neg	PMeOH 16:0_18:3	C38 H69 O8 P	684.474	11.338	683.466	Lipids and lipid-like molecules	1.47025e+06	1.82642e+06	3.84376e+06	1.59764e+06	1.66477e+06	1824680	1.30179e+07	1.09403e+07	3.38498e+06	3.9064e+06	1.64692e+07	7.26788e+08	1.45485e+06	1.70534e+06	1.69311e+06	8.21874e+07	1.93993e+07	2.80291e+06	2.03792e+06	1.29084e+08	1.82071e+07	0.071601
4348_pos	acetoacetate	C4 H6 O3	102.032	5.989	103.039	Organic acids and derivatives	2.3015e+07	9.50172e+07	2.36691e+07	2.21691e+07	2.38494e+07	1.90042e+07	3.67974e+07	2.62141e+07	2.71373e+07	3.3643e+07	4.82611e+07	4.3461e+07	6.85028e+06	2.21671e+07	2.35595e+07	2.50064e+07	2.30539e+07	1.67864e+07	3.4454e+07	3.5919e+07	1.95706e+07	0.074
9387_pos	lipoamide	C8 H15 N O S2	205.059	1.865	206.067	Organoheterocyclic compounds	605705	703128	611355	1.09143e+06	1.17294e+06	1.18215e+06	554216	799197	593669	689391	719018	1.2154e+06	934283	978447	1.16888e+06	868787	2.6256e+06	1.15161e+06	894451	761815	1.28793e+06	0.075332
11813_neg	PE 16:0_18:2;2O	C39 H74 N O10 P	747.506	11.655	746.498	Lipids and lipid-like molecules	131758	140000	140105	150335	155793	175474	366817	398804	325307	358922	573520	420452	137035	154559	155290	177333	505613	3.25179e+06	148911	407304	730271	0.078124
719_neg	3-Hydroxybenzoic acid	C7 H6 O3	138.031	6.017	137.023	Benzenoids	3.32406e+07	2.73284e+07	4.01894e+07	9.64503e+07	1.09372e+08	3.64898e+07	4.22952e+07	4.36982e+07	3.3974e+07	4.06585e+07	5.44968e+07	4.77082e+07	6.53635e+07	4.74511e+07	6.68137e+07	1.22829e+08	9.57593e+07	7.05693e+07	5.71785e+07	4.38051e+07	7.8131e+07	0.078358
13571_neg	N-Acetyl-L-tyrosine	C11 H13 N O4	223.084	5.297	222.076	Organic acids and derivatives	3.39934e+06	4.91158e+06	957176	1.08242e+06	2.85391e+06	4.66176e+06	3.30748e+06	3.38729e+06	4.92416e+06	2.98198e+06	1.87172e+06	2.36816e+06	7.25748e+06	4.93528e+06	5.20235e+06	5.11541e+06	2.16471e+06	9.28744e+06	2.9777e+06	3.14013e+06	5.66045e+06	0.078616
1732_neg	Benzyl 6-O-beta-D-glucopyranosyl-beta-D-glucopyranoside	C19 H28 O11	432.163	5.386	431.155	_	9.54856e+06	1.73188e+07	7.48958e+06	6.96247e+06	4.49352e+06	2.08711e+06	1.63084e+07	4.74464e+06	6.33023e+06	4.81438e+06	4.82139e+06	4.79944e+06	1.82363e+07	1.40468e+07	2.03815e+07	8.51354e+06	1.35344e+07	6.72188e+06	7.98334e+06	6.96974e+06	1.35724e+07	0.079109
14403_neg	J147	C18 H17 F3 N2 O2	350.124	10.61	349.117	Benzenoids	325795	151998	129311	1.22007e+06	145465	171869	238053	389077	422266	224678	326671	320398	96075.2	274882	104212	146830	190205	102852	357417	320190	152510	0.079672
385_neg	Salicylic acid	C7 H6 O3	138.031	5.368	137.023	Benzenoids	6.624e+07	5.89746e+07	6.23312e+07	1.11336e+08	9.80573e+07	3.85682e+07	8.77185e+07	1.23928e+08	8.72051e+07	8.75535e+07	7.66119e+07	8.74173e+07	9.42008e+07	6.05591e+07	8.99612e+07	1.92509e+08	2.62443e+08	1.09111e+08	7.25846e+07	9.17391e+07	134797475	0.081565
644_neg	Ethylmalonic acid	C5 H8 O4	132.041	5.128	131.034	Lipids and lipid-like molecules	1.04164e+08	9.47601e+07	1.24535e+08	1.17936e+08	1.49174e+08	1.49016e+08	1.45909e+08	1.60036e+08	1.21248e+08	1.45239e+08	140117085	222959964	8.6773e+07	1.18108e+08	8.47463e+07	1.3173e+08	9.53171e+07	1.7965e+08	1.23264e+08	1.55918e+08	1.16054e+08	0.082678
10060_pos	Scopoletin	C10 H8 O4	192.043	5.618	193.05	Phenylpropanoids and polyketides	4.80337e+07	3.3852e+06	2.96835e+07	1.5749e+08	2.31583e+07	8.10663e+06	6.66531e+06	8.44723e+06	4.84452e+06	6.94664e+06	3.34594e+06	5.11419e+06	5.73918e+06	661123	4.95511e+06	8.21098e+06	5.32612e+07	5.15494e+06	4.49762e+07	5.89397e+06	1.29971e+07	0.084277
3009_neg	3-[2-(1,3,5-trimethyl-1H-pyrazol-4-yl)hydrazono]pentane-2,4-dione	C11 H16 N4 O2	236.125	4.943	235.118	_	5.10391e+06	6.79734e+06	4.1347e+06	1.18103e+07	1.75317e+07	3.21093e+07	2.27327e+06	4.07047e+06	7.0564e+06	1.00067e+07	1.17906e+06	6.55897e+06	7.09615e+06	8.18021e+06	8.18267e+06	9.65525e+06	6.8598e+06	2.8127e+07	1.29145e+07	5.19081e+06	1.13502e+07	0.084415
5860_neg	2-Hydroxy-1-(4-methoxyphenyl)propyl hexopyranoside	C16 H24 O8	172.073	5.646	171.065	_	2.7241e+06	4.86562e+06	3.67103e+06	2.00548e+07	4.10189e+06	4.58461e+06	6.75343e+06	5.2415e+06	4.28616e+06	4.97376e+06	5.45697e+06	5.93515e+06	1.96129e+06	2.88389e+06	2.79587e+06	3.77356e+06	3.87135e+06	3.80993e+06	6.66701e+06	5.44116e+06	3.18265e+06	0.085416
2858_pos	Hypoglycin A	C7 H11 N O2	141.079	1.349	142.087	Organic acids and derivatives	3.08551e+08	2.76495e+08	191126246	2.27739e+08	298244758	7.05487e+07	4.57398e+08	8.90715e+07	1.60342e+08	2.17405e+08	2.41644e+08	2.49095e+08	1.52435e+08	4.30907e+08	617653374	267925184	1253587265	5.0095e+08	2.28784e+08	2.35826e+08	5.37243e+08	0.085628
2_pos	Solanidine	C27 H43 N O	397.335	5.705	398.342	Lipids and lipid-like molecules	745510012	6.93527e+07	2.01782e+08	194455728	1.18446e+08	1.76529e+08	1182675289	8.93492e+08	279630748	1237206340	2825590647	2382248836	3.39936e+07	1.04349e+07	9.45545e+07	1771804877	4266978438	2.62532e+08	251012744	1466807368	1073382970	0.08579
8411_pos	5-Methoxyindole-3-Carbaldehyde	C10 H9 N O2	175.064	5.806	176.071	Organoheterocyclic compounds	3.01725e+06	2.94632e+06	7.16775e+06	1.95938e+07	1.42487e+07	5.2692e+06	2.58734e+06	1.01522e+07	2.10013e+06	2.84666e+06	3.06823e+06	2.30984e+06	6.35868e+06	2.32309e+06	2.765e+06	2.64986e+06	3.42572e+06	3.65826e+06	8.70717e+06	3.84406e+06	3.5301e+06	0.086418
18078_neg	cAMP	C10 H12 N5 O6 P	329.053	5.193	328.046	Nucleosides, nucleotides, and analogues	973760	521948	1.09882e+06	460551	416072	385203	673788	408938	454498	282778	247054	273508	631300	575418	648273	409711	882866	405707	642725	390094	592213	0.086588
21699_pos	PC O-38:8	C46 H78 N O7 P	787.537	11.499	788.544	Lipids and lipid-like molecules	1.16896e+06	1.39472e+06	1.70979e+06	3.30119e+06	1.14141e+06	1.86276e+07	1.0874e+07	5.52322e+06	5.61151e+06	3.24757e+07	1.88996e+07	2.8279e+06	4.06997e+06	3.82973e+07	1.58973e+07	1.8774e+06	3.11393e+06	2.67734e+07	4.55727e+06	1.2702e+07	1.50049e+07	0.087285
8444_pos	Kojic acid	C6 H6 O4	142.027	5.266	143.034	Organoheterocyclic compounds	4.10836e+07	3.05635e+08	2.88141e+08	3.66642e+08	4.21587e+07	2.71565e+08	3.82405e+08	2.76957e+08	2.73598e+08	507753301	398494559	3.78691e+08	2.00049e+08	3.99849e+08	4.38588e+08	2.78774e+08	3.25612e+08	2.55812e+08	2.19204e+08	3.6965e+08	3.16447e+08	0.088248
13410_neg	DGGA 18:3_18:3	C45 H72 O11	788.505	10.734	787.499	Lipids and lipid-like molecules	259291	256790	332290	314321	848174	1.63708e+06	1.16634e+06	5.65892e+06	959981	582288	7.29185e+06	2.22194e+06	266749	289851	254376	1.66622e+06	2.70517e+06	4.90622e+06	607990	2.98022e+06	1.68143e+06	0.089691
3450_pos	Oxoadipic Acid	C6 H8 O5	160.037	1.741	161.044	Organic acids and derivatives	6.86094e+07	5.69874e+07	5.67085e+07	5.70743e+07	6.73039e+07	4.6775e+07	5.64531e+07	4.69089e+07	4.45572e+07	60319735	7.6065e+07	6.67993e+07	3.42731e+07	4.78397e+07	4.83343e+07	5.10286e+07	6.09507e+07	4.23376e+07	5.89098e+07	5.85172e+07	4.74607e+07	0.090643
4699_neg	δ-Gluconic acid δ-lactone	C6 H10 O6	178.047	0.389	177.039	Organic oxygen compounds	3.64311e+07	9.74305e+07	6.33076e+07	4.55896e+07	3.6931e+07	6.66404e+07	1.21622e+08	5.88023e+07	4.07626e+07	1.14504e+08	1.32046e+08	9.49638e+07	2.93481e+07	6.925e+07	7.23171e+07	4.07101e+07	7.83864e+07	3.50714e+07	5.77217e+07	9.37836e+07	5.41805e+07	0.09114
12377_neg	D-Fructose 6-phosphate	C6 H13 O9 P	260.029	2.564	259.022	_	3.75974e+06	3.81745e+06	3.70198e+06	1.89818e+07	1.78585e+07	1.64264e+07	2.63902e+06	2.51301e+06	3.40153e+06	8.87178e+06	3.03675e+06	3.96789e+06	4.43578e+06	5.04951e+06	4.62951e+06	1.46685e+07	9.62303e+06	2.11594e+07	1.07576e+07	4.07167e+06	9.92761e+06	0.091203
8195_neg	Xanthosine	C10 H12 N4 O6	284.077	5.462	283.07	Nucleosides, nucleotides, and analogues	472206	573325	207907	1.2107e+06	702830	171559	574778	964130	762789	2.52041e+06	4.48975e+06	2.53702e+06	1.66963e+06	292963	253831	3.14122e+06	5.7975e+06	3.03963e+06	556422	1.97481e+06	2.3658e+06	0.093113
314_neg	Gly-Tyr	C11 H14 N2 O4	238.095	5.104	219.077	Organic acids and derivatives	9.1036e+06	1.32469e+07	6.4973e+06	5.42208e+06	4.36155e+06	3.04909e+08	1.41647e+07	1.76665e+07	3.1666e+07	3.47418e+07	2.24496e+07	1.67418e+07	1.10939e+08	3.01264e+07	1.88255e+07	7.04557e+07	3.38422e+07	2.12713e+08	5.72567e+07	2.29051e+07	7.94836e+07	0.093139
6646_neg	PA 16:0_22:5	C41 H71 O8 P	722.475	8.472	721.467	Lipids and lipid-like molecules	807563	778218	857656	920414	1.44314e+07	9.39909e+06	2.07519e+06	2.15944e+06	1.86673e+06	1.18729e+08	5.64277e+06	2.72975e+06	839939	878337	867929	1.2106e+06	1.05518e+06	931735	4.53239e+06	2.22005e+07	963954	0.095358
10080_neg	Riboflavin-5-phosphate	C17 H21 N4 O9 P	456.107	5.925	455.1	Nucleosides, nucleotides, and analogues	2083880	4.4415e+06	6.02191e+06	4.95407e+06	3.65474e+06	1.47978e+06	920065	1.03296e+06	589266	3.35597e+06	3.68262e+06	1.12591e+06	788492	971226	1.08288e+06	3.24173e+06	5.45841e+06	1.27637e+06	3.77265e+06	1.78446e+06	2.13652e+06	0.095802
3901_neg	PMeOH 18:2_18:2	C40 H71 O8 P	710.489	9.781	709.482	Lipids and lipid-like molecules	3.19085e+06	2.71324e+06	6.0539e+06	3.0922e+06	2.86934e+06	3.43659e+06	1.75515e+07	1.98571e+07	1.58667e+07	5.99151e+06	9664547	1.83732e+07	2.73205e+06	3.13308e+06	2.72269e+06	6.98949e+08	2.00666e+08	4.22239e+07	3.55935e+06	1.45508e+07	1.58404e+08	0.09618
186_neg	D-(+)-Glucose	C6 H12 O6	226.068	1.61	225.061	Organic oxygen compounds	3617771443	2697397244	1686724569	2129121328	2800736690	1883364849	1772468917	2135287046	1672933267	1607436002	1755006434	3410900735	1300334692	1769977005	2104411562	1880069922	1330230754	1881678253	2469186021	2059005400	1711117031	0.097118
452_neg	5-Hydroxytryptophan	C11 H12 N2 O3	220.084	5.103	219.077	Organoheterocyclic compounds	9.1036e+06	1.32469e+07	6.4973e+06	5.42208e+06	4.36155e+06	3.04909e+08	1.41647e+07	1.76665e+07	2.69562e+07	3.47418e+07	2.24496e+07	1.67418e+07	1.10939e+08	2.66375e+07	1.88255e+07	7.04557e+07	3.38422e+07	2.12713e+08	5.72567e+07	2.21201e+07	7.89021e+07	0.098221
9123_pos	Pyrithioxin	C16 H20 N2 O4 S2	368.088	5.875	369.095	Organoheterocyclic compounds	521132	622191	805980	2.91718e+06	2.4101e+06	3.56144e+06	522476	787575	350726	693456	462245	450632	942514	462566	478604	1.74591e+06	1.22163e+07	5.68656e+06	1.80634e+06	544518	3.58874e+06	0.09839
10609_pos	Myricetin	C15 H10 O8	318.035	5.427	319.043	Phenylpropanoids and polyketides	583080	629156	578490	874185	838743	823094	1.92022e+07	1.19619e+06	984725	939291	950154	1.11948e+06	1.35167e+06	1.19469e+06	3.56415e+06	1.49729e+06	1.68972e+06	1.45665e+06	721125	4.06534e+06	1.79236e+06	0.09855
16891_neg	MGDG 16:1_18:3	C43 H74 O10	796.536	11.459	795.529	Lipids and lipid-like molecules	618183	150014	163119	497562	554650	215855	415169	2.1182e+06	856337	392767	3.01286e+06	908135	152422	313810	382323	636611	1.27668e+06	2.55683e+06	366564	1.28391e+06	886446	0.09944
3012_pos	L-Asparagine	C4 H8 N2 O3	132.054	2.022	133.061	Organic acids and derivatives	1.78123e+08	2.46553e+08	300722410	5.88235e+08	5.59303e+08	602967739	2.17484e+08	1.97924e+08	2.78645e+08	3.1072e+08	1.67434e+08	1.18112e+08	3.32774e+08	266344745	2.26284e+08	1.32132e+08	4.39741e+08	3.99162e+08	4.12651e+08	215053093	2.99406e+08	0.099742
6264_pos	L-Iditol	C6 H14 O6	182.079	1.356	183.086	Organic oxygen compounds	3.37423e+06	3.88404e+06	3.48904e+06	4.00542e+06	3.9959e+06	3.34008e+06	5.29499e+06	1.86034e+08	6.53297e+06	5.42506e+06	6.09169e+06	9.31041e+06	1.59195e+07	3.67865e+06	3.89808e+06	3.67455e+06	4.10566e+06	3.33489e+06	3.68145e+06	3.64481e+07	5.76855e+06	0.10157
5710_neg	Dl-Indole-3-lactic acid	C11 H11 N O3	205.073	5.649	250.072	Organoheterocyclic compounds	2.15204e+06	3.70122e+06	1.0156e+06	7.90151e+06	4.77198e+06	6.01602e+06	1.99642e+06	1.66643e+06	3.9607e+06	2.70116e+06	833432	973151	5.33073e+06	3.43961e+06	3.0871e+06	2.98621e+06	1.89877e+06	7.32311e+06	4.25973e+06	2.02188e+06	4.01092e+06	0.10186
3142_neg	(2-anilino-4-methyl-1,3-thiazol-5-yl)(4-methoxyphenyl)methanone	C18 H16 N2 O2 S	324.095	5.087	323.088	_	2.10815e+06	3.63844e+06	926454	4.37892e+06	2.76421e+06	1.97095e+06	1.62708e+06	1.27628e+06	1.59176e+06	2.78887e+06	353561	612382	1.47345e+07	1.37016e+07	1.16702e+07	936328	3.42746e+06	615934	2.63119e+06	1.37499e+06	7.51436e+06	0.10379
2169_neg	5-Dehydroquinic acid	C7 H10 O6	190.047	5.077	189.04	Organic acids and derivatives	3.97654e+06	4.65477e+06	4.20777e+06	4.54031e+06	5.93212e+06	5.72852e+06	7.5342e+07	1.19293e+07	5.7797e+06	6.0773e+06	6.54403e+06	5.99439e+06	5.54874e+06	4.34532e+06	3.78706e+06	5.52735e+06	1.00385e+07	6.75463e+06	4.84001e+06	1.86111e+07	6.00027e+06	0.11218
317_pos	5-OxoETE	C20 H30 O3	318.217	8.82	319.224	Lipids and lipid-like molecules	2.09107e+07	1.60943e+07	1.65721e+07	1.51146e+07	1.49225e+07	1.72127e+06	1.65817e+07	1.34588e+07	1.44886e+07	1.47409e+07	1.83118e+07	4.1692e+07	7.46189e+06	8.3736e+06	7.34519e+06	1.01338e+07	1.08259e+07	7.16379e+06	1.42226e+07	1.9879e+07	8.5507e+06	0.11491
5518_neg	Vitamin B2	C17 H20 N4 O6	376.137	5.231	375.129	Organoheterocyclic compounds	2.35361e+06	860862	7.24675e+06	1.20619e+06	548837	184260	9.83487e+06	9.7785e+06	936698	1.60665e+06	9.34905e+06	2.70118e+06	595439	350687	2.69877e+06	546718	6.33589e+06	1.00006e+06	2.06675e+06	5.70116e+06	1.92126e+06	0.11792
20561_neg	Sorbitan monostearate	C24 H46 O6	430.329	10.995	429.322	Lipids and lipid-like molecules	162955	154097	754186	189814	194237	246662	470621	489768	430122	428091	663231	570217	173570	199199	188518	209589	1.6594e+06	199141	283658	508675	438237	0.118
11004_neg	LNAPE 18:2/N-22:5	C45 H76 N O8 P	789.516	9.724	788.509	Lipids and lipid-like molecules	184902	177467	201656	706473	187186	1.32489e+06	489338	444909	387245	2.62549e+06	1.89101e+06	861586	559412	1.36278e+06	823612	401145	485684	9.05351e+06	463762	1.1166e+06	2.11436e+06	0.11844
223_pos	Artemisinin	C15 H22 O5	282.147	5.789	283.154	Lipids and lipid-like molecules	1.19877e+08	6.575e+07	9.22689e+07	2.61693e+07	3.24355e+07	9.37814e+07	7.02632e+07	5.96653e+07	4.04442e+07	1.06469e+07	1.35781e+07	9.8523e+06	4.43883e+07	5.40332e+07	7.33632e+07	9.19606e+06	1.46593e+07	1.13215e+07	7.17136e+07	3.4075e+07	3.44936e+07	0.1185
9324_pos	1,3,5-Trimethylpyrazole	C6 H10 N2	110.085	5.53	221.177	Organoheterocyclic compounds	542055	494704	687464	553243	525073	1.53925e+06	709727	777595	500722	500075	472709	534010	605976	779889	890894	873371	1.26775e+06	780953	723631	582473	866472	0.11956
5770_pos	Histamine	C5 H9 N3	111.08	1.181	112.087	Organic nitrogen compounds	2.82884e+06	4.38663e+06	5.4114e+06	1.59787e+07	2.0323e+07	3.84324e+07	1.97664e+07	2.04302e+07	1.94243e+07	4.23333e+07	3.37176e+07	3.1783e+07	1.57327e+07	8.37482e+06	6.68755e+06	2.74033e+07	7.80868e+07	2.3914e+07	1.45602e+07	2.79091e+07	2.66999e+07	0.12159
349_pos	T-2 Triol	C20 H30 O7	404.181	5.805	405.189	Lipids and lipid-like molecules	6.874e+06	1.46862e+07	5.43697e+06	3.08671e+07	2.39405e+07	2.6881e+07	3.98107e+06	2.15238e+07	4.41208e+06	7.94774e+06	6.16305e+06	6.06133e+06	1.33554e+07	6.17041e+06	8.43922e+06	1.94249e+07	9.33255e+06	1.66463e+07	1.81143e+07	8.34817e+06	1.22281e+07	0.12174
1142_pos	cis-7-Hexadecenoic Acid	C16 H30 O2	254.225	10.586	277.214	Lipids and lipid-like molecules	1.64274e+06	462877	423186	1.55555e+06	2.90242e+06	1.07972e+06	2.55487e+06	1.89522e+06	1.49896e+06	796559	1.74928e+06	1.74772e+06	748324	794470	1.05903e+06	781798	1.16977e+06	685977	1.34442e+06	1.7071e+06	873229	0.12479
9148_pos	L-beta-Imidazolelactic acid	C6 H8 N2 O3	156.054	5.214	157.061	Organoheterocyclic compounds	1.73283e+06	704789	1.92135e+06	1.89631e+06	1.41846e+06	2.57202e+06	2.35905e+06	465765	2.75269e+06	513517	330982	481762	716823	727924	1.25224e+06	930703	890018	800796	1.70763e+06	1.15063e+06	886417	0.12654
332_neg	D-(-)-Fructose	C6 H12 O6	180.062	1.622	179.055	Organic oxygen compounds	1681041420	1297206383	8.17852e+08	1096598489	1411020645	9.43122e+08	8.19508e+08	1025313013	8.00229e+08	7.69206e+08	5.21567e+08	1605282523	640522877	8.70262e+08	1045691284	9.63214e+08	6.64559e+08	9.89249e+08	1207806848	923517490	8.6225e+08	0.13265
3502_pos	N-Acetylhistidine	C8 H11 N3 O3	197.08	1.293	198.087	Organic acids and derivatives	2.45289e+06	2.54422e+06	2.50911e+06	2.79453e+06	2.88359e+06	3.67894e+06	3.69047e+06	8.7594e+07	5.00016e+06	4.29741e+06	3.0621e+06	3.11846e+06	3.94787e+06	2.70302e+06	2.91924e+06	2.6215e+06	2.53194e+06	2.49675e+06	2.81055e+06	1.77938e+07	2.87005e+06	0.13332
486_neg	PE 18:2_18:3	C41 H72 N O8 P	737.501	11.734	736.494	Lipids and lipid-like molecules	138538113	1.50791e+06	1.50648e+06	1.70441e+08	4.34415e+07	4.72464e+07	3.09896e+06	873727628	362348990	2.18336e+07	7.83572e+08	2.44202e+08	9.90439e+07	1.89153e+08	7.38225e+07	1.3646e+08	4.92397e+08	3.60952e+08	6.71135e+07	381463987	2.25305e+08	0.14125
9879_pos	Cystamine	C4 H12 N2 S2	152.045	5.943	153.052	Organosulfur compounds	1.22859e+06	97685.5	120048	101684	140987	103049	350413	146070	251389	217586	193324	660069	89382.3	97078.5	120672	104341	142620	183637	298675	303142	122955	0.14428
26986_pos	DG 16:0_18:3	C37 H66 O5	607.518	10.376	608.525	Lipids and lipid-like molecules	6.24317e+06	1.74668e+07	1.96883e+07	6.22071e+06	1.33829e+07	1.70036e+07	1.87667e+06	1.65452e+06	1.44781e+06	3.17215e+07	2.74437e+07	2.97283e+06	2.13195e+07	1.80867e+07	1.17764e+07	1.77617e+07	1.23643e+07	5.23459e+06	1.33342e+07	1.11862e+07	1.44239e+07	0.14474
1797_neg	3,4,5-trihydroxycyclohex-1-ene-1-carboxylic acid	C7 H10 O5	174.052	5.442	173.045	_	1.72009e+07	1.15525e+07	3.90802e+07	6.44599e+06	4.55943e+06	4.79326e+06	8.45012e+07	3.14894e+07	1.37392e+07	1.00323e+07	1.1541e+07	1.3351e+07	2.86018e+07	1.4526e+07	3.64492e+07	1.94506e+07	54858896	1.24352e+07	1.39387e+07	2.74423e+07	2.77203e+07	0.14829
4521_pos	N-Acetyltryptophan	C13 H14 N2 O3	246.101	5.685	247.108	Organic acids and derivatives	1.00692e+06	296090	472707	537552	489272	2.74192e+06	1.69292e+06	3.2169e+06	545290	1.51204e+06	2.83094e+06	2.65088e+06	2.44784e+06	365066	589833	2.67305e+06	5.48848e+06	973846	924078	2.07483e+06	2.08968e+06	0.15017
22196_pos	LPC 38:8	C46 H78 N O7 P	809.519	11.482	810.526	Lipids and lipid-like molecules	877969	778687	931265	1.99468e+06	627043	4.30234e+06	3.21014e+06	1.68552e+06	1.10322e+06	1.11592e+07	5.77953e+06	4.15593e+06	2.12503e+06	1.34861e+07	569269	1.96736e+06	2.93692e+06	2.28375e+07	1.58533e+06	4.51559e+06	7.32037e+06	0.15121
626_pos	Adipamide	C6 H12 N2 O2	144.09	1.385	145.098	Lipids and lipid-like molecules	2.03654e+06	1.93258e+06	2.115e+06	1.98457e+06	2.22646e+06	2.52526e+06	3.20031e+06	2.65194e+06	3.30899e+06	2.77468e+06	2.14225e+06	2.70667e+06	1.81831e+06	2.21126e+06	2.21244e+06	3.56644e+06	4.53916e+06	2.13807e+06	2.13674e+06	2.79747e+06	2.74761e+06	0.15272
1470_pos	LPE 20:0	C25 H52 N O7 P	509.348	11.021	510.356	Lipids and lipid-like molecules	346588	313803	319216	3.96663e+06	1.37147e+06	1.41475e+06	361870	470529	397226	446352	659641	647612	256463	347408	323968	415009	555065	436130	1.28874e+06	497205	389007	0.15472
3517_pos	Guanidineacetic acid	C3 H7 N3 O2	117.054	1.575	118.061	Organic acids and derivatives	1.19756e+07	1.13413e+07	1.21693e+07	2.10345e+07	2.12761e+07	1.6469e+07	719266	7.85151e+06	2.34985e+07	1.8185e+07	2.53821e+06	6.47253e+06	8.86541e+06	1.90881e+07	14964728	1.8469e+07	8.8209e+06	5.11008e+06	1.57109e+07	9.8775e+06	1.2553e+07	0.15491
4353_pos	Arachidonoyl ethanolamide phosphate	C22 H38 N O5 P	854.499	10.905	855.506	Organic acids and derivatives	289174	266106	291854	271967	295363	302792	307503	317342	391128	374977	9.82555e+06	5.69199e+06	245344	279571	1.03419e+06	306421	1.74982e+06	337200	286209	2.81808e+06	658759	0.16059
879_pos	Lysopa 16:0	C19 H39 O7 P	410.243	8.114	411.251	Lipids and lipid-like molecules	933600	2.42678e+06	2.09741e+06	1.38938e+06	2.84681e+06	3.74546e+06	2.8043e+06	6.50958e+06	2.13272e+06	2.9217e+06	3.27566e+06	3.46094e+06	6.47882e+06	3.54173e+06	1.96367e+06	1.98963e+06	3.29231e+06	2.71271e+06	2.23991e+06	3.51748e+06	3.32981e+06	0.16194
6874_neg	PA 18:1_18:2	C39 H71 O8 P	698.489	10.465	697.482	Lipids and lipid-like molecules	1.57196e+06	1.6398e+06	1.91557e+06	1.20064e+06	1.12148e+06	1.18466e+06	9.96231e+06	1.01206e+07	1.09924e+07	1.44683e+06	2.22288e+06	2.02035e+06	2.24564e+06	808481	712674	4.3632e+07	2.97799e+07	7.33215e+06	1.43902e+06	6.12756e+06	1.40851e+07	0.16343
8294_pos	Xanthine	C5 H4 N4 O2	152.034	4.845	153.041	Organoheterocyclic compounds	1.68838e+07	2.09653e+07	1.51386e+07	2.49633e+07	2.90765e+07	4.89412e+07	9.40037e+06	5.66964e+07	1.2429e+07	1.41964e+07	7.56781e+06	9.74173e+06	4.71955e+07	2.04776e+07	2.08307e+07	2.05134e+07	1.68927e+07	2.15645e+07	2.59948e+07	1.83386e+07	2.45791e+07	0.16483
3845_pos	N-Acetyl-aspartic acid	C6 H9 N O5	175.048	2.215	176.055	Organic acids and derivatives	1.75176e+07	1.50784e+07	1.34964e+07	4.07802e+07	2.5069e+07	2.54506e+07	1.05387e+07	1.96235e+07	9.67266e+06	1.64837e+07	9.49489e+06	1.43924e+07	6.80358e+06	1.41505e+07	1.70228e+07	2.60285e+07	3.36991e+07	2.15436e+07	2.28987e+07	1.33676e+07	1.98747e+07	0.16513
998_pos	All trans-Retinal	C20 H28 O	284.214	6.413	285.222	Lipids and lipid-like molecules	530303	495784	537716	373960	344907	495172	410868	1.29103e+06	313883	393689	564716	448494	708965	251226	275166	336284	325285	236846	462974	570447	355629	0.16584
2780_pos	4-Hydroxyisoleucine	C6 H13 N O3	147.09	1.477	148.097	Organic acids and derivatives	1.64295e+08	9.65264e+07	1.79102e+08	1.13e+08	2.64631e+08	2.17574e+08	1.65662e+08	1.43272e+08	1.34982e+08	1.75877e+08	1.5421e+08	1.64819e+08	1.64812e+08	1.84135e+08	1.93838e+08	2.48018e+08	2.22473e+08	2.14987e+08	1.72521e+08	1.5647e+08	2.0471e+08	0.16635
2854_pos	N-Acetylornithine	C7 H14 N2 O3	174.101	1.446	175.108	Organic acids and derivatives	5.95431e+08	7.83891e+08	6.16494e+08	1041997423	1201039382	1577126823	6.53534e+08	6.7144e+08	8.16861e+08	9.8748e+08	6.45395e+08	7.10429e+08	1189826022	7.57654e+08	8.12445e+08	1179466348	1070737825	1079961543	9.6933e+08	7.47523e+08	1015014996	0.16902
6516_pos	p-Hydroxybenzaldehyde	C7 H6 O2	122.037	5.114	123.044	Organic oxygen compounds	1.37372e+07	1.18614e+07	1.66941e+07	1.24416e+07	1.49721e+07	1.34165e+07	2.70001e+07	2.27973e+07	1.54952e+07	2.53818e+07	3.0114e+07	3.26776e+07	1.14019e+07	1.54608e+07	1.5042e+07	1.60571e+07	1.08177e+08	1.21717e+07	1.38538e+07	25577666	2.97185e+07	0.17205
7634_neg	LPA 8:0	C11 H23 O7 P	298.118	6.212	297.111	Lipids and lipid-like molecules	314319	327529	369930	268509	276412	5.37923e+06	444132	454986	421246	420551	642267	549866	206222	237196	241021	275655	273688	260759	1.15599e+06	488841	249090	0.17332
4245_pos	L-Hydroxyproline	C5 H9 N O3	131.058	1.161	132.065	Organic acids and derivatives	1.86254e+06	4.05337e+06	2.35264e+06	2.88323e+06	4.05598e+06	1.69438e+06	3.52349e+06	3.7436e+06	3.44062e+06	5.48269e+06	4.64626e+06	2.55816e+06	3172758	2.53638e+06	5.6745e+06	4.01189e+06	4.41797e+06	2.41211e+06	2.81702e+06	3.89914e+06	3.70427e+06	0.17333
10344_pos	Methyl cinnamate	C10 H10 O2	162.069	5.603	163.076	Phenylpropanoids and polyketides	8.4457e+06	6.32038e+06	1.3535e+07	7.96239e+06	7.43404e+06	1.2131e+07	5.49739e+07	1.50075e+07	7.0422e+06	7.84262e+06	4.13762e+06	7.84591e+06	1.31928e+07	6.97251e+06	2.05475e+07	3.09063e+07	9.40955e+07	1.30824e+07	9.30474e+06	1.61416e+07	2.97995e+07	0.17336
1258_pos	Jasmonic acid	C12 H18 O3	210.126	5.491	211.133	Lipids and lipid-like molecules	3.31215e+07	2.12472e+07	2.86849e+07	6.04601e+07	3.89003e+07	3.56811e+07	3.11402e+07	2.45251e+07	2.57422e+07	2.90198e+07	1.24982e+07	2.8617e+07	2.44827e+07	2.29002e+07	2.88983e+07	3.75863e+07	3.40092e+07	4.58538e+07	3.63492e+07	2.52571e+07	3.22884e+07	0.17362
498_neg	L-(-)-Malic acid	C4 H6 O5	134.023	1.668	133.015	Organic acids and derivatives	9.0582e+07	6.59397e+07	5.93361e+07	5.00213e+07	5.63967e+07	9.89018e+07	1.09712e+08	1.0072e+08	6.55455e+07	1.76719e+06	1.48981e+06	9.98225e+07	1.09458e+08	1.38298e+08	1.77794e+08	7.05053e+07	3.33541e+07	1.31064e+08	7.01963e+07	6.31761e+07	1.10079e+08	0.17471
5432_pos	Phe-Pro	C14 H18 N2 O3	262.132	5.739	263.139	Organic acids and derivatives	1.48619e+06	510296	820515	910682	755752	6.11119e+06	2.70623e+06	3.06207e+06	936884	2.42821e+06	4.06409e+06	4.49829e+06	3.00964e+06	596171	1.54636e+06	3.61511e+06	1.59824e+06	3.19283e+06	1.76577e+06	2.9493e+06	2.25972e+06	0.17617
3925_neg	5 methyl THF	C20 H25 N7 O6	459.188	5.55	458.181	Hydrocarbons	398876	309257	441013	294257	264283	274504	667199	532126	376371	314713	355591	340884	314483	320754	379642	3.4708e+06	1.33392e+07	332414	330365	431147	3.02621e+06	0.17809
33_pos	PC 36:5	C44 H78 N O8 P	801.529	10.329	802.537	Lipids and lipid-like molecules	7.94997e+08	7.42038e+08	4.77195e+06	7.34918e+08	6.63213e+08	1.12613e+08	929263	841106	1755530350	100724560	3.34833e+07	2191418141	5.04504e+08	4.19909e+08	8.30517e+08	3.0629e+08	7.37882e+08	1623322417	5.08758e+08	6.80488e+08	7.37071e+08	0.18601
2517_neg	N-Methylthreonine	C5 H11 N O3	133.072	1.425	114.055	Organic acids and derivatives	2.42078e+07	3.59794e+07	3.07263e+07	1.22427e+08	1.07464e+08	2.62366e+08	2.71847e+07	2.93351e+07	3.43418e+07	5.86863e+07	3.02833e+07	1.76079e+07	4.62624e+07	1.90371e+07	5.48535e+07	8.83031e+07	6.37714e+07	3.50875e+08	9.71951e+07	3.29065e+07	1.0385e+08	0.18801
11124_pos	Feruloyl Putrescine	C14 H20 N2 O3	264.148	5.247	265.155	Phenylpropanoids and polyketides	107122161	1292217205	4.76273e+07	3792763414	4563809346	1966991825	1648054829	1407559441	1316399985	2894755366	9.08292e+08	2380775970	2341012823	1091862334	2975639160	5590063895	4411894556	3075114358	1961755209	1759306324	3247597854	0.19186
1414_pos	Mevalonic acid	C6 H12 O4	148.073	1.557	149.081	Lipids and lipid-like molecules	1.63238e+07	2.77774e+07	1.72894e+07	1.32701e+07	2.17743e+07	1.77456e+07	1.86937e+07	3.08816e+07	2.15039e+07	9.39749e+06	4.66517e+06	6.04769e+06	1.4346e+07	1.79156e+07	2.02125e+07	6.45314e+06	3.87318e+06	5.67192e+06	1.90301e+07	1.51983e+07	1.14121e+07	0.19236
4661_pos	Ureidosuccinic acid	C5 H8 N2 O5	176.043	5.846	177.051	Organic acids and derivatives	196626	189916	208673	206725	203864	207104	196186	2.2019e+06	174836	417320	233220	373593	198600	256800	256311	408052	347603	349983	202151	599510	302891	0.19385
705_pos	Phenylpyruvic acid	C9 H8 O3	164.048	4.881	165.055	Benzenoids	6.56278e+06	7.60096e+06	6.23018e+06	675301	7.96377e+06	1.97126e+07	8.37951e+06	1.06616e+07	7.1657e+06	8.94642e+06	7.20936e+06	7.22051e+06	1.61752e+07	9.30802e+06	9.55037e+06	1.00068e+07	1.51694e+07	1.27022e+07	8.12426e+06	8.26385e+06	1.2152e+07	0.19554
18021_neg	PG 18:2_18:2	C42 H75 O10 P	770.509	10.535	769.502	Lipids and lipid-like molecules	184897	180528	222352	415187	235360	2.99845e+06	507057	466474	431338	2.03347e+06	2.71892e+06	1.44497e+06	258603	1.81451e+06	944025	290121	446117	888696	706129	1.26704e+06	773679	0.19743
19868_pos	LPE 38:8	C43 H72 N O7 P	745.491	11.126	746.498	Lipids and lipid-like molecules	381881	329469	369614	1.35009e+06	948315	3.23834e+07	7.94222e+06	1.74009e+06	2.65166e+06	1.31811e+07	4.56882e+06	6.35167e+06	1.96599e+06	1.33097e+07	5.67158e+06	465341	574346	6.67989e+06	5.96046e+06	6.0726e+06	4.77781e+06	0.1984
4180_neg	LPA 9:0	C12 H25 O7 P	312.132	5.344	293.114	Lipids and lipid-like molecules	6.57106e+06	9.72822e+06	7.35974e+06	1.42885e+07	1.30054e+07	1.07606e+07	1.6687e+06	4.87576e+07	2.57483e+06	1.48239e+06	693857	784459	4.24307e+06	4.3412e+06	2.89803e+06	2.24161e+06	1.27778e+06	1.2658e+08	1.02856e+07	9.32698e+06	2.3597e+07	0.20001
32313_pos	PC O-38:7	C46 H80 N O7 P	789.553	11.278	790.56	Lipids and lipid-like molecules	351864	332966	434296	1.93083e+06	286627	3.96273e+06	643446	646184	890629	4.37784e+06	3.5042e+06	1.42322e+06	775349	1.04309e+07	3.77441e+06	487937	1.02627e+06	9.65092e+06	1.21655e+06	1.91425e+06	4.35763e+06	0.20403
3052_pos	4-Hydroxybenzoic acid	C7 H6 O3	138.032	5.38	139.039	Benzenoids	1.04887e+07	8.52155e+06	1.26088e+07	1.62596e+07	1.73731e+07	1.64916e+07	1.81099e+07	3.33549e+07	1.4216e+07	1.7218e+07	1.46743e+07	1.9868e+07	1.42727e+07	1.19895e+07	1.80088e+07	2.19686e+07	3.39432e+07	1.15059e+07	1.36239e+07	1.95735e+07	1.86148e+07	0.20936
236_neg	Threonine	C4 H9 N O3	119.057	1.335	118.05	Organic acids and derivatives	4.12031e+08	4.30586e+08	3.72764e+08	5.26669e+08	6.09199e+08	485455963	4.01791e+08	5.13019e+08	5.179e+08	5.64806e+08	6.4245e+08	7.43422e+08	4.6502e+08	5.50797e+08	4.23914e+08	4.2127e+08	2.98933e+08	5.83045e+08	472784186	5.63898e+08	4.57163e+08	0.21014
21664_pos	PC O-40:9	C48 H80 N O7 P	813.552	11.727	814.559	Lipids and lipid-like molecules	1.76822e+06	1.70446e+06	1.91343e+06	1.8605e+06	1.91066e+06	1.7035e+06	3.25879e+06	3.0798e+06	2.89267e+06	3.07361e+06	3.99207e+06	3.8036e+06	1.60406e+06	2.00258e+06	2.09229e+06	2.21537e+06	2.57804e+06	3.07547e+07	1.81013e+06	3.35009e+06	6.87451e+06	0.21383
12891_neg	4-oxo-4,5,6,7-tetrahydrobenzo[b]furan-3-carboxylic acid	C9 H8 O4	198.052	5.35	243.05	_	747847	795299	651098	1.24202e+06	2.68768e+06	1.45342e+06	1.13949e+06	1.05185e+06	603433	811711	616175	802068	1.0751e+06	1.4845e+06	964347	844155	1.17687e+06	1.99414e+06	1.26289e+06	837455	1.25652e+06	0.21386
13574_neg	Linolelaidic Acid (C18:2N6T)	C18 H32 O2	280.24	9.542	279.233	Lipids and lipid-like molecules	1.82566e+06	2.40337e+06	2.07957e+06	6.11407e+06	5.34554e+06	5.486e+06	3.74474e+06	3.01034e+06	2.15709e+06	2.87901e+06	5.32282e+06	9.62187e+06	1.0449e+06	2.39851e+06	1.62465e+06	4.36575e+06	2.83559e+06	2.79572e+06	3.8757e+06	4.45598e+06	2.51085e+06	0.21573
2591_pos	Asparagine	C4 H8 N2 O3	132.054	1.44	133.061	Organic acids and derivatives	7517316046	9462595275	10934104914	2569752162	3925107206	14323866681	9808687717	5124151951	9148803440	9215536759	3702497822	6211047880	13987643760	3549901275	9738524025	13008020408	21359746595	18337638967	8122123714	7201787595	13330245838	0.22109
862_neg	D-(+)-Malic acid	C4 H6 O5	134.02	5.325	133.013	Organic acids and derivatives	1.42626e+08	1.84819e+08	1.05762e+08	8.78495e+07	1.33487e+08	2.02795e+08	4.75379e+07	1.0801e+08	9.77606e+07	8.29653e+07	8.84663e+07	8.9752e+07	1.90458e+08	1.71853e+08	3.02177e+08	3.07233e+07	9.4325e+07	1.66961e+08	1.4289e+08	8.57486e+07	159416177	0.22569
79_pos	Bisphenol G	C21 H28 O2	307.251	9.004	330.24	Benzenoids	401504	1.55639e+06	408796	314772	264536	292819	545023	593018	3.73358e+06	1.12212e+06	632684	1.02709e+06	290369	2.8034e+06	504358	2.18793e+06	828917	263030	539804	1.27559e+06	1.14633e+06	0.22593
4494_pos	L-Ornithine	C5 H12 N2 O2	132.09	1.643	133.097	Organic acids and derivatives	2.52293e+06	2.04299e+06	3.10017e+06	5.39936e+06	5.24612e+06	2.27634e+07	5.55112e+06	7.56836e+06	6.74507e+06	1.27334e+07	1.11586e+07	6.4739e+06	5.2565e+06	5.55992e+06	4.2756e+06	4.07473e+06	4.21514e+06	7.89639e+06	6.84582e+06	8.37174e+06	5.21305e+06	0.22795
5519_pos	Choline	C5 H13 N O	103.1	8.673	104.107	Organic nitrogen compounds	7.53546e+07	7.08944e+07	9.86341e+07	8.45401e+07	1.23965e+08	5.34897e+07	111480082	1.10463e+08	5.67043e+07	1.03206e+08	7.94806e+07	9.07661e+07	1.00053e+08	7.88156e+07	8.44373e+07	8.5401e+07	1.61586e+08	3.29008e+08	8.44796e+07	9.20167e+07	1.39883e+08	0.23555
15968_neg	Lactitol	C12 H24 O11	344.131	1.762	343.124	Lipids and lipid-like molecules	473806	527276	453600	1.39067e+06	1.7854e+06	676274	898085	1.00465e+06	671940	2.74684e+06	1.06889e+06	2.95196e+06	777365	760633	776022	1.19141e+06	1.94745e+06	860899	884503	1.55706e+06	1.0523e+06	0.23686
5366_pos	8-Aminooctanoic acid	C8 H17 N O2	159.126	5.707	160.133	Organic acids and derivatives	3.06772e+06	5.26302e+06	3.33093e+06	1.00239e+07	9.20227e+06	8.17353e+06	3.02697e+06	7.62651e+06	4.69584e+06	5.55739e+06	2.88976e+06	3.34129e+06	7.36289e+06	5.46886e+06	5.55112e+06	5.5053e+06	5.60252e+06	7.12544e+06	6.51023e+06	4.52296e+06	6.10269e+06	0.23714
19046_neg	PE 8:0_16:0	C29 H58 N O8 P	579.39	11.395	578.383	Lipids and lipid-like molecules	109071	110847	119157	127287	130775	926022	298970	310198	269222	292905	492686	430357	158893	511981	152857	152402	149145	1.13939e+06	253860	349056	377445	0.25086
356_neg	PE 18:2_18:2	C41 H74 N O8 P	739.518	10.684	738.511	Lipids and lipid-like molecules	4.42066e+08	151202137	6.88046e+06	3.27634e+08	4.55755e+08	1.49966e+08	1.05573e+07	1.08555e+07	1073128012	1.32372e+08	7.60475e+07	1259225570	3.80108e+08	4.16624e+08	6.05948e+08	4.81163e+08	3.76047e+08	5.4405e+08	2.55584e+08	4.27031e+08	4.67323e+08	0.2536
2213_pos	DL-Glutamine	C5 H10 N2 O3	146.069	1.325	147.077	Organic acids and derivatives	23007570400	46640868410	32908707902	12791589776	19909954045	14591491003	37261681031	30786070232	56315586785	27729614037	14815203486	16734413005	26695106583	34997766968	33105893232	8523851152	5610158149	7439065958	24975030256	30607094763	19395307007	0.25384
5161_pos	(5-L-Glutamyl)-L-Amino Acid	C8 H14 N2 O5	218.09	1.457	219.098	Organic acids and derivatives	6.95217e+06	7.95731e+06	8.28758e+06	2.72622e+07	1.79735e+07	3.99184e+07	7.1606e+06	2.49067e+07	1.05165e+07	2.11423e+07	1.11684e+07	1.16767e+07	2.21203e+07	1.23084e+07	1.28864e+07	3.78204e+07	3.03276e+07	3.22629e+07	1.80585e+07	1.44285e+07	2.4621e+07	0.2539
9367_pos	Vitamin B12	C63 H88 Co N14 O14 P	1354.57	5.219	678.291	Organoheterocyclic compounds	170282	179947	190212	230742	235680	208841	154455	695744	126484	169624	104270	156664	251413	238133	282380	270552	282861	292819	202617	234540	269693	0.25493
4810_neg	N4-(3,4-dimethylphenyl)quinazolin-4-amine hydrochloride	C16 H15 N3	249.123	5.248	248.116	_	174447	1.94908e+06	138283	6.95788e+06	9.98328e+06	4.67526e+06	3.1087e+06	4.17425e+06	3.0937e+06	477954	1.64331e+06	4.97926e+06	5.44484e+06	1.64413e+06	4.68505e+06	1.09655e+07	6.70141e+06	7.48361e+06	3.9797e+06	2.91286e+06	6.15409e+06	0.25608
2090_neg	1-(2,4-difluorobenzoyl)-4-piperidinecarboxylic acid	C13 H13 F2 N O3	269.087	5.634	268.08	_	1.78743e+07	1.87845e+07	8.04484e+06	8.17708e+06	1.79559e+07	2.07323e+07	1.09203e+07	1.12874e+07	1.54221e+07	9.48198e+06	6.98673e+06	7.10277e+06	2.75035e+07	1.61536e+07	1.33493e+07	1.52599e+07	5.76532e+06	1.44911e+07	1.52615e+07	1.02002e+07	1.54205e+07	0.26117
20034_pos	PC 20:4_20:4	C48 H80 N O8 P	829.546	10.941	830.553	Lipids and lipid-like molecules	750283	679727	701970	964824	797370	1.81228e+06	840223	1.0441e+06	950819	916635	1.58585e+06	1.42887e+06	587266	1.98154e+06	641618	879564	4.58672e+06	4.84495e+07	951075	1.12775e+06	9.52103e+06	0.26269
6219_pos	Choline bitartrate	C9 H19 N O7	253.117	5.849	254.124	Organic nitrogen compounds	499912	472362	503140	485282	471475	1.58848e+06	460324	1.9117e+06	404342	522509	539368	554388	1.51459e+06	577338	592769	889790	929630	1.3646e+06	670109	732106	978121	0.2679
10668_pos	alpha-Benzylsuccinic acid	C11 H12 O4	208.074	5.443	209.082	Phenylpropanoids and polyketides	546992	561649	587858	823198	852326	2.28864e+07	3.94864e+06	1.21556e+06	724304	954502	965541	1.03028e+06	3.7926e+06	1.21403e+06	1.1141e+06	4.57638e+06	1.3529e+07	2.12728e+06	4.37641e+06	1.47314e+06	4.39224e+06	0.26925
193_pos	Tyramine	C8 H11 N O	137.084	2.831	138.091	Benzenoids	2.87106e+07	2.77949e+07	2.90565e+07	2.00133e+08	4.73693e+08	5.43939e+08	2.58505e+08	1.7352e+08	1.69681e+08	9.85404e+08	5.67423e+08	1066004038	6.05058e+07	2.55705e+07	8.25528e+07	1874731907	1029296499	1591877078	2.17221e+08	5.36756e+08	7.77422e+08	0.27611
13168_neg	LNAPE 18:2/N-18:0	C41 H78 N O8 P	743.556	11.501	742.548	Lipids and lipid-like molecules	3.55926e+06	992873	180268	3.59088e+06	8.00301e+06	3.74726e+06	4.23763e+06	1.26624e+07	3.90178e+06	1.06049e+06	9.7975e+06	7.55913e+06	555892	3.04503e+06	2.50383e+06	2.16035e+06	8.04285e+06	1.03199e+06	3.34559e+06	6.53649e+06	2.88999e+06	0.27612
4074_pos	L-Cysteinesulfinic acid	C3 H7 N O4 S	153.01	1.151	154.017	Organic acids and derivatives	7.03564e+06	1.03804e+07	1.01789e+07	1.2018e+07	6.93344e+06	8.42806e+06	1.05978e+07	7.44805e+06	8315083	1.40662e+07	1.09171e+07	9.05465e+06	5.8022e+06	7.72134e+06	8.61905e+06	7.49537e+06	1.0855e+07	8.22535e+06	9.1624e+06	1.00665e+07	8.11972e+06	0.27849
158_pos	Acetanilide	C8 H9 N O	135.069	2.262	136.076	Benzenoids	5332908542	4709841080	3311393555	6491925903	4786859981	3396279266	4517539510	5386601978	5363485033	5510966717	3265911560	3194498738	6462254691	5222442955	8424879529	6931827753	2606325992	7997727103	4671534721	4539833923	6274243004	0.28198
1321_neg	Ferulic acid	C10 H10 O4	194.057	5.842	193.05	Phenylpropanoids and polyketides	4.91899e+07	2.20677e+07	8.03018e+07	5.78697e+07	2.84602e+07	1.65987e+07	1.92107e+08	7.23813e+07	3.24119e+07	4.30369e+07	4.81037e+07	6.01505e+07	4.28924e+07	2.48288e+07	7.0735e+07	5.69708e+07	8.37788e+07	5.2219e+07	4.24146e+07	7.46986e+07	5.52375e+07	0.28407
483_pos	Tetradecanedioic acid	C14 H26 O4	258.183	6.519	259.191	Lipids and lipid-like molecules	1.66512e+06	1.89493e+06	1.63111e+06	1.83961e+06	2.05935e+06	6.59298e+06	2.87581e+06	1.70239e+07	2.51923e+06	2.22195e+06	3.77982e+06	3.75884e+06	9.49224e+06	1.68479e+06	1.83524e+06	1.72931e+06	2.40545e+06	1.1851e+06	2.61385e+06	5.36325e+06	3.05535e+06	0.28612
7659_pos	2-[(3S)-1-(3-Methoxybenzyl)-3-pyrrolidinyl]-1,3-benzothiazole	C19 H20 N2 O S	324.132	5.462	325.14	Organoheterocyclic compounds	111459167	8.38019e+07	1.33982e+08	8.25268e+07	8.20605e+07	6.02398e+07	1.32798e+08	6.3594e+07	6.46124e+07	6.15827e+07	5.62251e+07	4.90195e+07	6.01118e+07	6.74838e+07	9.88747e+07	9.56438e+07	130930442	6.58139e+07	9.2345e+07	7.13054e+07	8.64764e+07	0.28797
4425_neg	Hesperetin	C16 H14 O6	302.079	5.767	301.071	Phenylpropanoids and polyketides	242478	212501	252876	185756	192301	278302	1.21935e+06	386304	332021	282216	417247	385125	173362	219875	324452	1.06145e+06	1.14277e+07	196206	227369	503711	2.23384e+06	0.28844
1676_neg	LNAPE 18:2/N-18:2	C41 H74 N O8 P	739.517	10.767	738.509	Lipids and lipid-like molecules	3.93758e+08	3.86263e+08	8.16369e+06	3.71225e+08	4.44695e+08	1.41345e+08	1.11754e+07	9.71438e+06	1044888764	1.37525e+08	8.05054e+07	1270587936	3.6841e+08	4.09454e+08	560568002	4.49017e+08	3.70907e+08	5.4205e+08	290908331	425732825	4.50068e+08	0.29193
3463_pos	N-Acetyl-L-leucine	C8 H15 N O3	173.105	1.443	174.113	Organic acids and derivatives	3.61123e+07	5.45567e+07	4.299e+07	6.86379e+07	7.75058e+07	1.00565e+08	4.44167e+07	4.25029e+07	5.44245e+07	7.13789e+07	4.6414e+07	4.73086e+07	7.69666e+07	5.20021e+07	4.61724e+07	7.81226e+07	7.87318e+07	6.73909e+07	6.33946e+07	5.10743e+07	6.65644e+07	0.29236
4914_pos	Asp-glu	C9 H14 N2 O7	262.08	1.446	263.087	Organic acids and derivatives	6.03318e+07	6.92648e+07	4.30443e+07	2.12212e+07	2.30382e+07	2.93354e+07	5.00994e+07	5.64838e+07	5.75719e+07	2.66645e+07	2.96085e+07	2.93951e+07	8.14997e+07	5.84357e+07	7.28723e+07	5.96297e+07	2.67919e+07	4.37973e+07	4.10393e+07	4.16372e+07	5.71711e+07	0.2939
8809_neg	PE 15:0_18:2	C38 H72 N O8 P	701.501	10.666	700.494	Lipids and lipid-like molecules	6.43834e+06	6.25147e+06	610300	6.11934e+06	7.98386e+06	3.14686e+06	1.30784e+06	1.22135e+06	2.42307e+07	4.67874e+06	1.57766e+06	7.92385e+06	9.57402e+06	6.56558e+06	1.03209e+07	4.95343e+06	6.1828e+06	1.24294e+07	5.09169e+06	6.82335e+06	8.33769e+06	0.29521
19206_neg	2-deoxyglucose-6-phosphate	C6 H13 O8 P	244.035	5.476	243.028	Organic acids and derivatives	1.34135e+06	1.03998e+06	1.48306e+06	989538	888740	923113	4.88944e+06	1.78945e+06	1.26567e+06	1.04476e+06	1.1958e+06	1.14634e+06	1.05755e+06	1.40895e+06	1.27667e+06	1.44128e+06	3.01553e+06	1.11785e+06	1.11096e+06	1.88858e+06	1.55297e+06	0.30032
2733_pos	Dl-3-Hydroxynorvaline	C5 H11 N O3	133.074	1.432	134.081	Organic acids and derivatives	1.54552e+08	1.26882e+08	1.365e+08	1.11609e+08	1.32056e+08	1.28467e+08	1.62131e+08	2.31246e+08	1.4479e+08	1.40674e+08	1.01992e+08	1.81413e+08	1.74391e+08	1.388e+08	1.44911e+08	1.37077e+08	1.32628e+08	1.18087e+08	1.31678e+08	1.60374e+08	1.40982e+08	0.30146
23534_neg	6-Phosphogluconic acid	C6 H13 O10 P	276.025	4.968	275.017	_	862039	474861	1.40234e+06	706332	876014	574133	1.47124e+06	1.11638e+06	693686	746282	418985	677146	740455	977682	1.13764e+06	1.00911e+06	3.06414e+06	754147	815954	853953	1.28053e+06	0.30575
15038_pos	DGDG 18:3_18:3	C51 H84 O15	953.607	9.945	954.614	Lipids and lipid-like molecules	2.85115e+07	7.27863e+06	9.68854e+06	3.10499e+07	1.99812e+07	2.93731e+07	1.5605e+07	8.01809e+07	4.46444e+07	1.38358e+07	8.19971e+07	5.45005e+07	6.62179e+06	3.14629e+07	1.52597e+07	3.34882e+07	1.08626e+08	116254623	2.09805e+07	4.84606e+07	5.19522e+07	0.30722
1487_neg	PEtOH 18:2_22:3	C45 H79 O8 P	778.562	10.978	777.553	Lipids and lipid-like molecules	1.90391e+06	561326	201489	1.24131e+06	1.35881e+06	1.83237e+06	553871	592864	4.07908e+06	1.63185e+06	780553	5.45886e+06	1.22567e+06	1.24013e+06	456908	675512	653666	352146	1.1832e+06	2.18285e+06	767339	0.31468
1120_pos	Choline Glycerophosphate	C8 H20 N O6 P	257.104	4.582	258.111	Lipids and lipid-like molecules	202300	171139	131958	382317	344345	345367	140927	275495	181788	239527	170598	228718	237116	203034	236730	219068	431975	400824	262904	206176	288124	0.31992
9449_pos	Quinolinic acid	C7 H5 N O4	167.022	4.269	168.029	Organoheterocyclic compounds	82510.9	84763.2	88733.5	98011	95379	107088	114040	113202	93948.4	119084	119755	116402	264852	88873.4	101511	92746.2	101096	92654.7	92747.6	112738	123622	0.32474
433_neg	β-D-Glucopyranuronic acid	C6 H10 O7	194.042	1.401	193.034	Organic oxygen compounds	8.62484e+07	7.65531e+07	7.24311e+07	1.08257e+08	266965690	1.74118e+08	1.38956e+08	1.39761e+08	1.18462e+08	2.25215e+08	1.51495e+08	3.75231e+08	104579091	8.60703e+07	8.16755e+07	1.96534e+08	2.35397e+08	1.81317e+08	1.30762e+08	1.9152e+08	1.47596e+08	0.32769
415_neg	PE 16:0_18:2	C39 H74 N O8 P	715.517	11.81	714.51	Lipids and lipid-like molecules	4.69327e+08	4.67654e+08	1.62112e+07	4.04921e+08	4.72177e+08	331277932	1.6978e+07	1.28783e+07	6.66228e+08	3.48449e+08	5.08154e+07	1033587247	3.65606e+08	3.75071e+08	488914804	4.17029e+08	3.119e+08	4.04473e+08	3.60261e+08	3.54823e+08	3.93832e+08	0.32793
6951_pos	Nicotinic acid	C6 H5 N O2	123.032	1.428	124.04	Organoheterocyclic compounds	1432110834	1224253243	1276165340	2072406965	1821005268	1432516087	1318092674	864034758	1020806647	1899168170	1823213507	2109745154	1063847737	9.16301e+08	9.71201e+08	1570257698	1501652981	1338543729	1543076290	1505843485	1226967359	0.3417
7524_pos	1,3-Dimethyluracil	C6 H8 N2 O2	140.059	1.43	124.04	Organoheterocyclic compounds	1432110834	1224253243	1276165340	2072406965	1821005268	1432516087	1318092674	864034758	1020806647	1899168170	1823213507	2109745154	1063847737	9.16301e+08	9.71201e+08	1570257698	1501652981	1338543729	1543076290	1505843485	1226967359	0.3417
14075_pos	PC O-36:5	C44 H80 N O7 P	765.563	5.279	766.57	Lipids and lipid-like molecules	8.74048e+06	1.07814e+07	7.35796e+06	1.3715e+07	1.17871e+07	8.98369e+06	7.77514e+06	8.22427e+06	9.72657e+06	1.30029e+07	7.57397e+06	6.9766e+06	1.221e+07	8.76331e+06	8.76039e+06	1.05649e+07	9.20661e+06	1.33901e+07	1.02276e+07	8.87991e+06	1.04825e+07	0.34215
7335_pos	Kynurenic acid	C10 H7 N O3	189.043	5.422	190.05	Organoheterocyclic compounds	3.75502e+07	5.39048e+06	2.63731e+07	4.07102e+07	6.69753e+07	4.30787e+07	2.24866e+07	6.35615e+07	8.16664e+06	4.09675e+07	4.06802e+07	2.78098e+07	3.18261e+07	3.48629e+07	2.80377e+07	7.10297e+07	1.04961e+08	6.63207e+07	3.66797e+07	3.39454e+07	5.61731e+07	0.34492
15268_pos	DGDG 18:2_18:3	C51 H86 O15	955.624	11.085	956.631	Lipids and lipid-like molecules	2.24018e+07	403974	431232	2.86553e+07	3.73253e+07	1.9578e+07	500427	5.22398e+07	4.48132e+07	5.84793e+06	7.56573e+07	5.62923e+07	1.4136e+07	2.28386e+07	2.37121e+07	2.34738e+07	5.17549e+07	5.82584e+07	1.81326e+07	3.92252e+07	3.23623e+07	0.34553
11163_pos	Phenylglyoxylic acid	C8 H6 O3	150.032	4.995	151.039	Benzenoids	3.59066e+06	2.3736e+06	5.75557e+06	1.15752e+07	9.65784e+06	1.66372e+06	1.19408e+07	4.95575e+06	2.8898e+06	8.34398e+06	1.23537e+07	1.44067e+07	4.65374e+06	3.61669e+06	4.21581e+06	1.26274e+07	1.19635e+07	7.36023e+06	5.76943e+06	9.14845e+06	7.40622e+06	0.3555
3720_pos	Prolylleucine	C11 H20 N2 O3	228.147	2.287	229.155	Organic acids and derivatives	1.22133e+08	9.33289e+07	9.28359e+07	2.11442e+08	1.96049e+08	1.93446e+08	6.86853e+07	4.06643e+08	5.53989e+07	1.1471e+08	6.60048e+07	1.27992e+08	1.93238e+08	8.21927e+07	1.13666e+08	2.28434e+08	2.98049e+08	2.03051e+08	1.51539e+08	1.39906e+08	1.86438e+08	0.35726
8661_neg	Protoporphyrin IX	C34 H34 N4 O4	562.262	6.018	561.255	_	1.94292e+06	1.26652e+06	1.96417e+06	5.08971e+06	3.15573e+06	2.23888e+06	3.20076e+06	2.24685e+06	868392	2.8236e+06	837710	2.49688e+06	1.35956e+06	1.69986e+06	2.36251e+06	4.43287e+06	7.49805e+06	3.98262e+06	2.60966e+06	2.07903e+06	3.55591e+06	0.35743
4552_pos	N-Acetylphenylalanine	C11 H13 N O3	207.09	5.735	208.098	Organic acids and derivatives	1.5159e+06	3.80717e+06	2.83037e+06	4.80397e+06	3.5244e+06	6.16136e+06	2.84135e+06	3.42835e+06	2.47463e+06	3.00429e+06	3.37992e+06	3.74103e+06	4.02783e+06	2.47006e+06	5.14241e+06	3.64858e+06	5.5302e+06	4.91626e+06	3.77386e+06	3.14493e+06	4.28922e+06	0.36218
8300_pos	3-Hydroxypicolinic acid	C6 H5 N O3	139.027	3.825	140.034	Organoheterocyclic compounds	5.12816e+07	5.54671e+07	4.7958e+07	1.60315e+08	1.57047e+08	151648754	5.89502e+07	5.81234e+07	5.25284e+07	9.22336e+07	8.54879e+07	7.86272e+07	6.57343e+07	6.42507e+07	6.80698e+07	1.4311e+08	1.54385e+08	1.91705e+08	1.03953e+08	7.09918e+07	1.14542e+08	0.36399
10216_pos	Tritylalcohol	C24 H29 N3 O	357.221	6.179	358.228	Benzenoids	459453	439660	549360	7.13728e+06	1.17061e+06	622912	24206772	913123	1.36581e+06	488522	1.16515e+06	1.11383e+07	654031	1.23035e+06	884040	1.40536e+07	1.75854e+07	1.65633e+06	1.72988e+06	6.54628e+06	6.01063e+06	0.36503
3608_pos	L-arginine	C6 H14 N4 O2	174.112	6.33	175.119	Organic acids and derivatives	8.42995e+07	1.69936e+08	1.16537e+08	1.44754e+08	2.54332e+08	1.07163e+08	1.01255e+08	9.23636e+07	9.3006e+07	2.0538e+08	5.5951e+07	8.54681e+07	1.77808e+08	1.47205e+08	9.75331e+07	7.08876e+07	9.45488e+07	244839103	1.4617e+08	1.05571e+08	1.38804e+08	0.36981
17277_neg	MGDG 17:2_18:3	C44 H74 O10	808.538	11.278	807.53	Lipids and lipid-like molecules	727875	555993	363227	711017	422138	244063	514781	639697	554979	466335	1.1929e+06	699625	181797	221001	203555	251709	706465	2.0268e+06	504052	678053	598555	0.37107
11092_pos	Poncirin	C28 H34 O14	594.193	4.95	595.2	Phenylpropanoids and polyketides	184506	223580	203347	264603	274021	265023	2.75086e+06	274982	194289	259739	243646	243954	407084	300582	317879	334380	427459	341280	235847	661245	354778	0.37626
6896_pos	N-Formylkynurenine	C11 H12 N2 O4	236.08	5.016	237.087	Organic oxygen compounds	9.40674e+06	9.13259e+06	6.70102e+06	1.05224e+07	7.2781e+06	2.68028e+08	5.02853e+06	1.30236e+08	5.73258e+06	5.69693e+06	4.10933e+06	1.10103e+06	1.17412e+08	7.10404e+06	7.01945e+06	3.21289e+07	7.70139e+06	7.02737e+07	5.18448e+07	2.53174e+07	4.02732e+07	0.37739
269_pos	5-Phenylvaleric Acid	C11 H14 O2	178.1	5.659	179.107	Lipids and lipid-like molecules	1.29019e+07	2.18558e+07	3.10548e+07	1.54117e+07	1.84128e+07	3.79176e+07	1.70375e+07	3.39496e+07	1.43172e+07	1.42951e+07	1.12751e+07	1.07456e+07	3.83175e+07	1.47617e+07	1.83767e+07	1.57419e+07	1.76958e+07	1.90157e+07	2.29258e+07	1.69367e+07	2.06515e+07	0.38625
8987_pos	Albendazole sulfone	C12 H15 N3 O4 S	297.079	5.742	298.086	Organoheterocyclic compounds	581793	237031	357149	419388	326722	4.78229e+06	978176	3.78744e+06	397401	953342	1.48945e+06	1.59614e+06	3.82578e+06	288171	389725	1.41946e+06	2.21574e+06	560823	1.1174e+06	1.53366e+06	1.44995e+06	0.39019
1981_neg	Methyl-beta-galactopyranoside	C7 H14 O6	194.078	1.414	193.07	Organic oxygen compounds	1.4877e+07	1.39709e+07	1.3148e+07	2.57435e+07	3.22914e+07	3.03472e+07	1.85889e+07	2.33209e+07	2.09877e+07	3.86336e+07	2.82691e+07	4.48694e+07	1.30442e+07	1.45589e+07	1.49664e+07	3.10336e+07	3.46197e+07	3.11281e+07	2.17297e+07	2.91116e+07	2.32252e+07	0.39235
1566_pos	7-Methylguanosine	C11 H15 N5 O5	297.108	4.935	298.115	Nucleosides, nucleotides, and analogues	2.40619e+07	4.79796e+07	4.00821e+07	1.11796e+08	9.48451e+07	358387	1.22814e+07	1.79352e+07	1.41765e+07	1.04984e+07	6.34419e+06	6.54929e+06	1.2289e+07	3.82934e+07	4.18699e+07	3.12381e+07	2.89854e+07	2.51233e+07	5.31872e+07	1.12975e+07	2.96332e+07	0.39546
3421_pos	3-Methylcrotonylglycine	C7 H11 N O3	157.074	4.936	158.081	Organic acids and derivatives	1.84099e+07	3.64344e+07	1.9915e+07	6.16254e+07	5.89308e+07	111002681	37182246	2.95171e+07	23450083	4.68461e+07	4.15483e+07	4.24947e+07	2.38211e+07	6.38485e+07	4.50401e+07	6.43744e+07	7.10552e+07	7.58214e+07	5.1053e+07	3.68398e+07	5.73268e+07	0.39623
9927_pos	Kaempferol	C15 H10 O6	286.048	5.639	287.055	Phenylpropanoids and polyketides	704001	427013	599028	552979	526188	1.38024e+07	1.8346e+06	3.80393e+07	1.29332e+06	949768	1.31222e+06	770869	1.85934e+07	678185	944736	2.0636e+06	7.34592e+07	814758	2.7686e+06	7.36668e+06	1.60923e+07	0.40063
2269_pos	L-Threonine	C4 H9 N O3	119.059	1.357	120.066	Organic acids and derivatives	2177474929	1991879235	2219827129	2041599406	2713465246	1259220268	2024895191	1829346341	2490233681	3326227016	1900047544	2730646619	1557190621	2227476592	2542069750	1507329887	2375914275	1675122852	2067244369	2383566065	1980850663	0.40258
23211_neg	DGGA 18:2_18:2	C45 H76 O11	792.539	7.86	791.531	Lipids and lipid-like molecules	48642.8	55328	40681.9	28975.5	24282.2	228247	40133.2	271960	301631	40354.9	58076	54564.7	16685.7	30510.1	21100.4	260020	94971.9	17986.5	71026.3	127787	73545.7	0.40304
1912_pos	1,2,3-Benzenetricarboxylic acid	C9 H6 O6	210.016	1.275	421.04	Benzenoids	2.90872e+07	3.32592e+07	3.01274e+07	5.49062e+07	4.10728e+07	3.40118e+07	5.83624e+07	9.12794e+06	7.79008e+07	1.06474e+08	9.0383e+07	5.20386e+07	3.07534e+07	4.15141e+07	4.4861e+07	3.75981e+07	2.36316e+07	4.18354e+07	3.70774e+07	6.57145e+07	3.66989e+07	0.41958
3592_pos	N-Acetyl-L-histidine	C8 H11 N3 O3	197.08	1.449	198.087	Organic acids and derivatives	2.66831e+06	5.35506e+06	2.465e+06	4.1299e+07	3.05246e+07	2.48427e+07	9.52429e+06	3.88782e+07	1.34884e+07	3.06553e+07	2.52587e+07	8.95111e+06	3.17791e+07	6.66053e+06	7.0699e+06	3.24986e+07	3.49029e+07	4.43586e+07	1.78591e+07	2.1126e+07	2.62116e+07	0.42231
7269_pos	DL-Tryptophan	C11 H12 N2 O2	204.09	5.318	188.071	Organoheterocyclic compounds	27913735043	29729799519	20905346058	41242305098	39161906427	25711156291	17647597824	21286805290	32303160830	38070177594	20715937822	19402907850	45078269545	23498459754	22259435046	27286292138	19623699411	39459856336	30777374739	24904431202	29534335372	0.42703
7736_pos	5-Hydroxyindole	C8 H7 N O	133.053	5.337	134.06	Organoheterocyclic compounds	1.80468e+07	1.46394e+07	1.39933e+07	1.15158e+07	1.43335e+07	1.57698e+08	1.39244e+07	8.6779e+06	6.44103e+06	2.03292e+07	1.69752e+07	1.6346e+07	5.97828e+06	2.91023e+07	1.78239e+07	1.36801e+07	1.5287e+07	1.46168e+07	3.83711e+07	1.37823e+07	1.60814e+07	0.42819
6941_pos	Quinic acid	C7 H12 O6	192.064	1.604	193.071	Organic oxygen compounds	3.51022e+07	3.67971e+07	3.15123e+07	3.19963e+07	4.22202e+07	5.46014e+07	3.80435e+07	4.04876e+07	2.72218e+07	6.1955e+07	1.97437e+07	9.48785e+07	1.73934e+07	5.30019e+07	4.67857e+07	6.93876e+07	1.63196e+08	6.63642e+07	3.87049e+07	4.7055e+07	6.93548e+07	0.42929
872_pos	5-Aminosalicylic Acid	C7 H7 N O3	153.043	9.619	171.077	Benzenoids	5.81332e+06	5.23327e+06	7.17148e+06	5.70681e+06	4.61067e+06	6.03854e+06	1.16729e+06	9.36059e+06	1.51284e+06	7.77144e+06	4.24557e+06	1.04101e+07	434787	5.71721e+06	2.24514e+06	7.27916e+06	5.80985e+06	3.39925e+06	5.76235e+06	5.74464e+06	4.14756e+06	0.43597
7419_pos	Indole	C8 H7 N	117.058	5.317	118.065	Organoheterocyclic compounds	1601056259	1673837636	1222223374	2245116196	2225663397	1486359763	1065313860	1308892922	1907387905	2155840784	1228989439	1122249117	2510941265	1377542412	1314129269	1584369504	1345990083	2265365740	1742376104	1464779005	1733056379	0.43939
10131_pos	Glycitin	C22 H22 O10	468.108	5.61	469.115	Phenylpropanoids and polyketides	3.09202e+06	393078	1.92755e+07	4.05245e+06	2.75221e+06	451985	1.50623e+08	4.45179e+06	3.11807e+06	3.72867e+06	1.42412e+06	8.37577e+06	1.31465e+06	585599	2.40218e+07	3.25182e+07	1.18777e+08	2.10905e+06	5.00287e+06	2.86202e+07	2.98878e+07	0.44148
29137_pos	PE 17:0_18:3	C40 H74 N O8 P	727.516	11.149	728.523	Lipids and lipid-like molecules	3.99726e+06	4.88788e+06	562207	7.04889e+06	3.06784e+06	628417	709206	832318	1.07591e+07	803155	1.06979e+06	4.3375e+06	5.56212e+06	8.91425e+06	1.65875e+07	1.98038e+06	931233	2.11e+06	3.36542e+06	3.08518e+06	6.01424e+06	0.44573
473_pos	Diosgenin	C27 H42 O3	414.314	6.198	415.322	Lipids and lipid-like molecules	1.66052e+06	957419	965041	638352	544113	4.73034e+06	2.25497e+06	1.09543e+07	459661	1.40554e+06	3.51591e+06	3.60232e+06	5.83035e+06	626891	712713	6.93784e+06	2.98713e+07	680532	1.58263e+06	3.69879e+06	7.44327e+06	0.44769
6420_pos	4'-Methoxyacetophenone	C9 H10 O2	150.068	4.769	151.076	Organic oxygen compounds	5.45919e+07	3.21216e+07	1.47528e+08	3.14392e+08	1.7673e+08	6.47788e+07	1.9432e+08	1.092e+08	8.58385e+07	267880468	1.21654e+08	2.58007e+08	7.16818e+07	3.63499e+07	7.67846e+07	7.90865e+08	1731490286	371363532	1.3169e+08	1.72817e+08	5.13089e+08	0.44994
12847_neg	MGDG 16:3_18:3	C43 H70 O10	792.504	9.242	791.496	Lipids and lipid-like molecules	341328	445045	962616	848108	571054	591781	683288	946365	625334	567454	2.8707e+06	3.29802e+06	268371	290403	306327	580627	1.92297e+06	6.20346e+06	626655	1.49853e+06	1.59536e+06	0.45369
142_pos	Methyl EudesMate	C11 H14 O5	226.083	5.778	453.174	Benzenoids	5.46394e+08	376507663	2.95295e+08	6.78279e+07	9.66018e+07	2.97625e+07	5.49682e+08	3.05082e+08	3.20393e+08	8.99257e+07	7.21859e+07	7.29437e+07	1.93298e+06	355343844	4.74128e+08	5.32004e+07	8.85998e+07	5.24474e+07	2.35398e+08	2.35036e+08	1.70942e+08	0.45894
5141_neg	DGDG 16:0_18:3	C49 H86 O15	960.604	11.797	959.597	Lipids and lipid-like molecules	1.97773e+07	453790	432201	2.00094e+07	2.39699e+07	2.37757e+07	1.03605e+06	1.03851e+08	3.64044e+07	2.78638e+06	7.26378e+07	2.2132e+07	8.442e+06	1.44897e+07	1.12075e+07	1.25617e+07	3.33842e+07	3.94943e+07	1.47364e+07	3.98079e+07	1.99299e+07	0.47079
5403_pos	N-Acetyl-DL-glutamic acid	C7 H11 N O5	189.064	2.449	190.071	Organic acids and derivatives	2.18076e+07	2.15932e+07	1.7592e+07	8.64478e+07	58190581	5.86585e+07	1.37611e+07	5.85616e+07	1.23153e+07	2.76492e+07	2.2306e+07	3.27995e+07	2.161e+07	1.63613e+07	1.75427e+07	1.09297e+06	8.85709e+07	5.07417e+07	4.40483e+07	2.78988e+07	3.26533e+07	0.47456
4_neg	DL-Malic acid	C4 H6 O5	134.02	1.466	133.013	Organic acids and derivatives	26624544995	13353377962	22278562299	13195968356	17279112879	28546812360	24966794082	28855714577	28577351293	15036632783	16799893877	36599080541	26357582655	25615563632	27230204997	20769333246	15194529700	20738452221	20213063142	25139244526	22650944409	0.47535
5155_pos	Phenylacetylglycine	C10 H11 N O3	193.074	2.283	194.081	Organic acids and derivatives	4.78824e+07	6.62721e+07	7.09851e+07	6.02181e+07	7.20827e+07	3.5418e+08	105324584	8.59678e+07	6.45367e+07	1.33503e+08	1.4264e+08	1.10282e+08	6.34486e+07	7.11891e+07	8.7609e+07	7.57774e+07	8.36983e+07	7.04434e+07	1.11937e+08	1.07042e+08	7.5361e+07	0.47658
3918_neg	Xanthurenic acid	C10 H7 N O4	205.037	5.269	204.03	Organoheterocyclic compounds	2.06452e+07	1.00707e+07	1.10623e+07	3.58615e+06	3.19224e+06	8.57293e+07	2.00013e+07	1.61779e+07	7.10738e+06	2.9217e+06	2.17878e+06	2.24456e+06	1.49012e+07	1.07234e+07	1.84728e+07	3.13146e+06	3.72474e+06	1.48351e+06	2.2381e+07	8.4386e+06	8.73952e+06	0.47716
402_neg	trans-Cinnamic acid	C9 H8 O2	148.051	5.055	147.044	Phenylpropanoids and polyketides	1.41607e+08	1.62782e+08	1.41172e+08	1.26684e+08	9.15173e+07	245302264	1.50903e+08	1.52031e+08	2.13472e+08	1.34546e+08	6.33818e+07	5.13888e+07	2.22942e+08	2.18509e+08	1.87382e+08	1.10592e+08	7.17648e+07	1.92187e+08	1.51511e+08	127620522	167229525	0.47878
22075_pos	PC 18:0_20:5	C46 H82 N O8 P	807.569	10.358	808.576	Lipids and lipid-like molecules	4.16673e+06	479755	513899	367716	340451	331289	410506	362678	1.50009e+06	423954	490367	524171	725830	833608	306946	322439	1.85137e+06	1.26242e+07	1.03331e+06	618628	2.7774e+06	0.48127
27710_pos	PC O-40:11	C48 H76 N O7 P	809.521	10.672	810.528	Lipids and lipid-like molecules	1.47333e+06	1.42293e+06	1.81313e+06	1.52572e+06	1.13941e+06	1.45012e+06	2.74338e+06	2.57677e+06	2.51215e+06	2.57467e+06	1.28409e+06	2.9265e+06	965985	9.00766e+06	460806	1.74176e+06	1.76295e+06	1.50378e+07	1.47077e+06	2.43626e+06	4.8295e+06	0.48689
431_pos	Cryptotanshinone	C19 H20 O3	296.137	5.232	297.145	Lipids and lipid-like molecules	495409	1.14029e+06	1.2149e+06	4.37423e+06	2.3145e+06	5.50671e+06	2.31029e+06	4.16674e+06	429567	2.3005e+06	1.01832e+06	1.77757e+06	2.89302e+06	642178	1.59353e+06	5.39388e+06	1.47812e+07	3.09222e+06	2.50767e+06	2.0005e+06	4.73267e+06	0.48767
16462_neg	20-Hydroxy-(5Z,8Z,11Z,14Z)-eicosatetraenoic acid	C20 H32 O3	320.235	8.012	319.227	Lipids and lipid-like molecules	3.9593e+06	231234	1.19423e+06	408646	327654	133681	2.09302e+06	2.67062e+06	371304	707153	562826	596541	495031	809059	1.21245e+06	828496	795067	1.4851e+06	1.04246e+06	1.16691e+06	937534	0.48946
15387_pos	DGMG (18:2)	C33 H58 O14	678.383	8.705	701.372	Lipids and lipid-like molecules	2.45169e+07	1.37911e+07	2.25206e+07	1.50594e+08	8.0093e+07	3.50882e+07	8.03432e+07	3.59809e+07	1.4309e+07	1.59663e+07	2.02864e+07	1.89066e+07	1.2844e+07	1.76512e+07	2.40323e+07	2.79511e+07	4.05184e+07	4.20604e+07	5.4434e+07	3.09654e+07	27509562	0.49127
4000_pos	N-acetyl-L-ornithine	C7 H14 N2 O3	174.101	5.589	175.108	Organic acids and derivatives	734201	3.91196e+06	1.23411e+06	1.05773e+07	7.0606e+06	1.14246e+06	2.05308e+06	4.48447e+06	6.60457e+06	1.50434e+07	3.25344e+06	766782	8.20283e+06	2.74292e+06	4.00469e+06	4.70366e+06	3.59915e+06	9.02755e+06	4.11011e+06	5.36763e+06	5.38013e+06	0.49177
4417_neg	LPI 16:0	C25 H49 O12 P	572.296	10.009	571.289	Lipids and lipid-like molecules	4.44029e+06	2.10121e+06	5.01418e+06	3.85337e+07	2.71793e+07	3.38242e+07	1.53026e+07	1.36613e+07	6.63897e+06	1.24615e+07	1.70067e+07	1.4517e+07	5.6965e+06	5.39866e+06	5.45151e+06	1.09307e+07	1.39102e+07	6.71963e+06	1.85155e+07	1.32647e+07	8.01787e+06	0.49332
5454_pos	N-Acetyl-D-tryptophan	C13 H14 N2 O3	246.102	5.016	247.109	Organic acids and derivatives	2.93422e+07	3.15473e+07	3.04201e+07	2.82435e+07	2.67124e+07	3.33019e+07	2.84705e+07	5.56159e+06	3.24913e+07	2.8982e+07	1.46797e+07	1.5412e+07	3.36588e+07	3.47297e+07	3.58825e+07	2.87917e+07	1.98976e+06	3.01302e+07	2.99279e+07	2.09329e+07	2.75304e+07	0.50656
224_pos	p-Mentha-1,3,8-triene	C10 H14	134.11	5.529	135.117	Lipids and lipid-like molecules	4.75269e+07	3.04386e+07	5.28034e+07	1.28141e+07	1.28108e+07	1.05594e+07	4.19341e+07	3.0925e+07	2.28691e+07	4.19294e+06	8.49624e+06	9.24475e+06	2.5881e+07	3.75043e+07	4.38811e+07	1.20109e+07	2.19303e+07	1.18903e+07	2.78255e+07	1.96104e+07	2.55163e+07	0.50949
7101_neg	Methyl alpha-D-glucopyranoside	C7 H14 O6	194.078	1.743	193.071	_	3.0073e+06	3.12563e+06	3.16459e+06	1.1856e+07	9.83466e+06	1.27698e+07	6.22176e+06	4.58658e+06	3.43844e+06	7.23989e+06	6.64017e+06	7.3909e+06	3.79765e+06	5.29228e+06	6.10374e+06	1.25404e+07	1.25392e+07	1.42965e+07	7.293e+06	5.91962e+06	9.09495e+06	0.51331
729_pos	Ginsenoside Rg2	C42 H72 O13	766.501	11.379	767.508	Lipids and lipid-like molecules	1.35898e+06	270361	288441	1.16844e+06	390205	1.02079e+06	441333	2.65345e+06	979933	416513	3.21872e+06	1.40381e+06	231409	1.15772e+06	267593	785521	2.98654e+06	4.42006e+06	749536	1.51896e+06	1.64147e+06	0.51959
102_pos	15-Acetyldeoxynivalenol	C17 H22 O7	149.07	1.446	321.129	Lipids and lipid-like molecules	1.01426e+08	9.34587e+07	1.02838e+08	3.23149e+07	3.39518e+07	1.52785e+07	1.36615e+08	1.19191e+08	1.30642e+08	5.00454e+07	3.95275e+07	4.34348e+07	1.12713e+08	8.80682e+07	9.47053e+07	4.51392e+07	5.41311e+07	4.09343e+07	6.32113e+07	8.6576e+07	7.26152e+07	0.52724
10389_pos	Quercetin	C15 H10 O7	302.043	5.441	303.05	Phenylpropanoids and polyketides	4.86144e+07	916956	482956	667928	700230	1.45835e+07	61313100	5.87331e+07	8.36345e+06	807362	1.30231e+06	846425	3.45568e+07	1.26192e+06	2.08502e+07	6.3294e+06	1.97843e+07	1.21609e+06	1.09943e+07	2.18943e+07	1.39998e+07	0.54541
188_pos	2-Isopropylmalate	C7 H12 O5	176.069	5.533	177.076	Lipids and lipid-like molecules	2.50224e+06	2.99563e+06	3.64729e+06	5.89553e+06	5.33781e+06	6.0349e+06	1.06657e+07	4.53458e+06	458815	484019	1.98541e+06	3.89859e+06	4.89649e+06	3.19931e+06	227696	7.92559e+06	9.71734e+06	6.49444e+06	4.40223e+06	3.67119e+06	5.41014e+06	0.54946
217_neg	5-Hydroxyindole-3-acetic acid	C10 H9 N O3	191.058	5.54	190.05	Organoheterocyclic compounds	9.75276e+07	1.95635e+08	6.11875e+07	3.71982e+08	2.77761e+08	3.55155e+08	8.85789e+07	1.50763e+08	2.32639e+08	2.07217e+08	9.41127e+07	1.04408e+08	1.28154e+08	1.33954e+08	1.42619e+08	2.35232e+08	1.52529e+08	4.09065e+08	2.26541e+08	1.46286e+08	2.00259e+08	0.55822
5939_neg	Kaempferitrin	C27 H30 O14	624.169	5.583	623.162	Phenylpropanoids and polyketides	4.92388e+06	3.1742e+06	8.54167e+06	7.67337e+06	2.2246e+06	423744	2.42564e+07	7.09425e+06	1.59743e+06	1.60078e+06	631868	939102	4.66506e+06	1.77995e+06	7.08586e+06	9.52877e+06	9.6272e+06	2.87854e+06	4.49358e+06	6.01998e+06	5.92756e+06	0.5586
1133_neg	MGMG (18:2)	C27 H48 O9	516.33	9.038	561.328	Lipids and lipid-like molecules	3.36503e+06	1.26927e+07	2.74944e+06	3.27713e+07	1.98151e+07	8.29534e+06	3.34156e+07	2.49171e+07	8.93705e+06	9.41798e+06	1.49038e+07	8.63504e+06	5.88887e+06	7.04937e+06	1.03089e+07	1.04871e+07	5.05062e+07	5.91612e+07	1.32815e+07	1.67044e+07	2.39003e+07	0.56261
2030_pos	N6-Succinyl Adenosine	C14 H17 N5 O8	383.108	5.141	384.115	Nucleosides, nucleotides, and analogues	6.54698e+06	4.72116e+06	5.53551e+06	1.17202e+07	8.13405e+06	1.61619e+07	5.16786e+06	2.24197e+07	2.18851e+06	5874365	4.6744e+06	4.64069e+06	1.17355e+07	2.13997e+06	4.99819e+06	5.32297e+06	1.01039e+07	5.50565e+06	8.8033e+06	7.49425e+06	6.63435e+06	0.56525
54_neg	L-Threonic acid	C4 H8 O5	136.036	1.38	135.029	Organic oxygen compounds	8.17588e+08	9.12626e+08	4.68837e+08	1279085605	1100725988	7.85445e+08	5.09317e+08	7.25644e+08	7.78614e+08	9.12849e+08	8.62195e+08	1603745510	4.54222e+08	9.32266e+08	6.66553e+08	7.70532e+08	5.41535e+08	1029677386	8.94051e+08	8.98727e+08	7.32464e+08	0.56603
1427_pos	Lysopg 18:1	C24 H47 O9 P	510.296	6.443	511.304	Lipids and lipid-like molecules	1.39021e+06	1.21051e+06	1.25389e+06	1.07652e+06	992319	2.47208e+06	1.47413e+06	7.56062e+06	1.14842e+06	1.38427e+06	1.54664e+06	1.39059e+06	6.44667e+06	813537	861638	1.0192e+06	1.13501e+06	805507	1.39925e+06	2.41745e+06	1.84693e+06	0.57424
629_pos	PC 38:6	C46 H80 N O8 P	827.53	11.27	828.537	Lipids and lipid-like molecules	405776	383983	500838	452979	330544	380709	460964	393255	374944	479063	576760	562134	255220	308635	307495	330806	988756	1.55099e+07	409138	474520	2.95014e+06	0.57511
7505_pos	Skatole	C9 H9 N	131.074	5.307	132.081	Organoheterocyclic compounds	7.62838e+08	7.84977e+08	6.04862e+08	1050146288	997533369	7.52182e+08	5.35847e+08	6.41667e+08	9.14146e+08	1053135966	6.07577e+08	5.84748e+08	1152386629	6.70479e+08	643935895	7.31413e+08	611936538	1015549024	8.25423e+08	7.22853e+08	8.04283e+08	0.57517
9161_pos	Kynurenic acid O-hexside	C16 H17 N O8	351.095	5.16	369.129	Organoheterocyclic compounds	246424	309853	256350	288073	1.33487e+06	561900	244094	381548	346382	339012	290063	294016	308274	352701	362016	619651	315920	346740	499579	315853	384217	0.57697
883_pos	LysoPC 12:1	C20 H36 N O7 P	433.222	5.995	434.23	Lipids and lipid-like molecules	1.86425e+06	2.08608e+06	2.61252e+06	1.86035e+06	1.66943e+06	6.82129e+06	2.43953e+06	1.25629e+07	2.12231e+06	2.3412e+06	3.00244e+06	2.92292e+06	6.27235e+06	1.85294e+06	2.11902e+06	1.96923e+06	2.7581e+06	1.72205e+06	2.81899e+06	4.23188e+06	2.78228e+06	0.58109
12568_neg	PC 16:0_18:1;3O	C42 H82 N O11 P	853.569	10.318	852.562	Lipids and lipid-like molecules	815858	645198	1.01383e+06	702542	593555	578542	836788	832850	732034	1.73652e+06	1.16355e+06	1.06929e+06	308361	2.60316e+06	1.29076e+06	451126	460130	6.74021e+06	724922	1.06184e+06	1.97563e+06	0.58627
3326_pos	Argininosuccinic acid	C10 H18 N4 O6	290.122	1.445	291.13	Organic acids and derivatives	1.22253e+08	9.36427e+07	7.53197e+07	6.05536e+07	4.93444e+07	5.92805e+07	7.35175e+07	7.5838e+07	7.25257e+07	4.01704e+07	3.81055e+07	7.93831e+07	1.03801e+08	6.51962e+07	9.03844e+07	4.64986e+07	3.41514e+07	4.82569e+07	7.67323e+07	6.32567e+07	6.47148e+07	0.58959
1862_neg	MGDG 18:3_18:3	C45 H74 O10	820.535	10.969	819.528	Lipids and lipid-like molecules	7.88829e+07	8.31507e+07	251088	8.98493e+07	7.63196e+07	9.09877e+07	677963	5.7219e+08	2.72214e+08	2.90818e+07	5.25294e+08	2.97289e+08	5.8177e+07	1.05126e+08	6.16056e+07	1.11664e+08	2.23569e+08	8.91102e+07	6.99069e+07	2.82791e+08	1.08208e+08	0.59194
6046_neg	2-Amino-3-(4-hydroxy-3-methoxyphenyl)propanoic acid	C10 H13 N O4	211.084	4.706	210.076	Organic acids and derivatives	1.59326e+07	1.666e+07	1.05416e+07	2.29646e+07	3.47209e+07	2.14814e+07	1.7245e+07	1.62189e+07	1.53702e+07	2.69837e+07	2.54564e+07	2.08371e+07	8.84651e+06	1.38162e+07	1.14207e+07	2.00476e+07	1.62694e+07	3.59735e+07	2.03835e+07	2.03519e+07	1.7729e+07	0.59347
4467_pos	L-Cycloserine	C3 H6 N2 O2	102.042	5.147	243.048	Organic acids and derivatives	2.68124e+06	2.6287e+06	5.37197e+06	5.9747e+06	6.33931e+06	3.65244e+06	4.66623e+06	2.78062e+06	3.46154e+06	6.00929e+06	4.05348e+06	8.74399e+06	4.02117e+06	3.59282e+06	3.75301e+06	5.68907e+06	1.76763e+06	4.20799e+06	4.44139e+06	4.95253e+06	3.83862e+06	0.5941
4697_neg	Inosine	C10 H12 N4 O5	268.08	4.845	267.073	Nucleosides, nucleotides, and analogues	1.11382e+07	1.26823e+07	5.80539e+06	1.61264e+07	1.84121e+07	1.78869e+07	1.24211e+07	9.35618e+06	1.37258e+07	8.20411e+06	6.27533e+06	2.11054e+07	1.11298e+07	8.3415e+06	1.02129e+07	9.37384e+06	7.69337e+06	1.64673e+07	1.36752e+07	1.1848e+07	1.05365e+07	0.59517
8840_pos	Andrographolide	C20 H30 O5	156.126	5.911	351.215	Organoheterocyclic compounds	2.71283e+07	2.65858e+06	7.25436e+06	4.8283e+06	5.94759e+06	7.78235e+06	2.55261e+06	2.75457e+07	2.22068e+06	2.44972e+06	3.14161e+06	3.0584e+06	1.05259e+08	1.93882e+06	2.21724e+06	2.0605e+06	2.88594e+06	931963	9.26658e+06	6.82813e+06	1.92156e+07	0.60819
22901_pos	DGDG 18:2_18:2	C51 H88 O15	957.639	9.203	958.646	Lipids and lipid-like molecules	7.83361e+07	5.84071e+07	1.48816e+07	9.71823e+07	7.31898e+07	1.03536e+08	2.48151e+07	2.24332e+07	7.15669e+07	8.93497e+07	2.82417e+07	1.06165e+08	2.17583e+07	3.69478e+07	3.74854e+07	4.68318e+07	5.80799e+07	7.31012e+07	7.09222e+07	5.70953e+07	4.57007e+07	0.61161
9710_pos	Biotin	C10 H16 N2 O3 S	488.18	5.986	489.187	Organoheterocyclic compounds	499968	548569	589130	611335	560119	2.11023e+07	787967	812109	693979	761458	796546	785780	540151	655283	598689	610469	826143	573543	3.98523e+06	772973	634046	0.62082
354_neg	Pimelic acid	C7 H12 O4	160.073	5.539	159.065	Lipids and lipid-like molecules	1.43238e+08	1.41192e+08	1.5571e+08	1.95956e+08	2.13709e+08	1.83693e+08	1.37304e+08	1.57114e+08	1.27527e+08	1.22626e+08	9.6977e+07	1.37177e+08	1.64961e+08	1.78418e+08	2.01979e+08	9.82946e+06	2.0421e+08	1.96324e+08	1.7225e+08	1.29788e+08	1.59287e+08	0.6285
826_neg	2-Phosphoglyceric acid	C3 H7 O7 P	185.992	1.487	230.99	Organic oxygen compounds	8.05486e+07	7.81863e+07	6.24115e+07	2.26818e+07	2.62709e+07	1.62159e+07	5.41646e+07	7.05536e+07	7.6594e+07	1.75489e+07	1.76452e+07	4.4041e+07	6.23845e+07	51513021	5.774e+07	4.29575e+07	6.13028e+07	4.17719e+07	4.77192e+07	4.67579e+07	5.2945e+07	0.62978
4116_neg	Thymidine 5'-diphosphate	C10 H16 N2 O11 P2	402.023	1.266	401.016	Nucleosides, nucleotides, and analogues	5.35223e+06	4.62795e+06	6.22678e+06	1.33413e+07	8.42784e+06	8.94808e+06	6.31638e+06	6.01491e+06	6.29509e+06	1.10582e+07	1.90539e+07	1.2964e+07	4.29308e+06	7.04651e+06	7.02295e+06	1.16934e+07	1.15951e+07	1.13232e+07	7.8207e+06	1.02838e+07	8.82902e+06	0.63059
3750_pos	Carnosine	C9 H14 N4 O3	226.106	5.937	227.114	Organic acids and derivatives	835308	7.70956e+06	633869	6.14199e+06	4.42219e+06	476591	1.61156e+06	5.0396e+06	515381	950304	729112	709801	1.65753e+07	1.14846e+06	514583	478207	669777	459890	3.36992e+06	1.59263e+06	3.3077e+06	0.6332
6281_neg	Hex3Cer 23:3;2O	C41 H71 N O18	865.485	5.639	910.483	_	3.21259e+06	261308	460152	344325	573701	895249	477336	2.18186e+06	285929	1.19296e+06	2.52918e+06	4.65969e+06	268849	205770	227758	3.75447e+06	8.3483e+06	1.78223e+06	957888	1.88782e+06	2.43123e+06	0.63375
5078_pos	Asp-Phe	C13 H16 N2 O5	280.106	4.972	281.113	Organic acids and derivatives	1.05086e+07	1.47602e+07	3.0109e+07	3.11882e+07	2.39093e+07	2.27359e+07	2.72689e+06	2.29758e+07	2.16548e+07	2.88281e+07	2.41393e+07	2.68157e+07	4.79095e+07	5.59579e+06	9.40935e+07	2.27405e+08	1.14306e+07	1.09303e+07	2.22019e+07	2.11901e+07	6.62275e+07	0.6349
3821_pos	H-Gly-Pro-OH	C7 H12 N2 O3	172.085	1.443	173.092	Organic acids and derivatives	2.25649e+06	2.24368e+07	2.41914e+07	3.58915e+07	5.84244e+07	3.66102e+07	2.2873e+07	3.9647e+07	2.50776e+07	3.30753e+07	2.81316e+07	2.95485e+07	4.48358e+07	3.08332e+07	2.67958e+07	3.86468e+07	3.11931e+07	1.76438e+07	2.99685e+07	2.97255e+07	3.16581e+07	0.63854
9897_neg	DL-α-Methoxyphenylacetic acid	C9 H10 O3	120.056	5.057	119.049	Benzenoids	2.91116e+06	3.48709e+06	3.84515e+06	2.68354e+06	2.89354e+06	4.47418e+06	3.43727e+06	3.29563e+06	4.22767e+06	3.11841e+06	2.85276e+06	2.0004e+06	3.96536e+06	3.65223e+06	4.00483e+06	2.84293e+06	2.43847e+06	4.48181e+06	3.38244e+06	3.15536e+06	3.56427e+06	0.63906
7749_pos	6-Methylquinoline	C10 H9 N	143.074	5.473	144.081	Organoheterocyclic compounds	6.01145e+07	7.34168e+07	4.4499e+07	9.98386e+07	2170112783	6.42667e+07	1149829996	1385374110	5.5501e+07	7.22328e+07	4.43768e+07	4.08513e+07	2415644011	5.44759e+07	1316620139	1.14323e+08	9.75555e+07	1.96165e+08	4.18708e+08	4.58028e+08	699130649	0.64847
6833_pos	PC 16:0_18:5	C42 H74 N O8 P	751.521	11.019	752.528	Lipids and lipid-like molecules	307790	183587	2.29911e+06	1.50102e+06	179105	1.21212e+06	172596	224421	189459	714608	3.78781e+06	553392	119269	158715	154518	1.05777e+06	985493	396876	947122	940380	478773	0.64933
3352_pos	D-Proline	C5 H9 N O2	115.064	2.487	116.071	Organic acids and derivatives	1343111722	1567358772	1691325974	3050277409	3283017849	4999142340	1830121074	2003245747	1508978120	2781479793	2308839642	1792759323	1506987418	1930321751	2064734191	2611122741	2569084040	5718463546	2655705678	2037570617	2733452281	0.64986
6909_pos	N-acetyl-D-glucosamine	C8 H15 N O6	221.09	1.434	204.087	Organic oxygen compounds	4.91169e+07	3.82905e+07	4.50774e+07	5.48568e+07	5.58751e+07	9.44364e+07	48922159	2.83206e+08	4.07596e+07	4.69925e+07	2.72635e+07	5.14143e+07	1.15053e+08	5.33093e+07	5.03105e+07	7.19738e+07	9.24214e+07	6.32131e+07	5.62755e+07	8.30931e+07	7.43802e+07	0.65328
3618_neg	Calcium D-Panthotenate	C18 H32 Ca N2 O10	476.167	5.382	475.159	Organic acids and derivatives	366884	228184	409467	472193	354678	1.60646e+07	645196	565439	331237	358725	380364	391432	412142	276374	339619	498636	773285	463432	2.98267e+06	445399	460581	0.6585
8494_pos	Safrole	C10 H10 O2	180.079	5.274	181.086	Organoheterocyclic compounds	4.58943e+06	777849	3.94533e+06	7.36749e+06	6.26603e+06	4.82591e+06	4.10194e+06	3.36115e+06	5.19491e+06	1.00235e+06	4.05537e+06	3.74773e+06	6.39421e+06	4.70753e+06	4.70596e+06	5.67532e+06	1.52972e+06	7.19297e+06	4.62867e+06	3.57724e+06	5.03429e+06	0.66748
6084_pos	L-Histidinol	C6 H11 N3 O	141.09	1.169	142.098	Organic nitrogen compounds	2.24954e+06	2.21751e+06	4.62482e+06	5.47358e+06	4.85339e+06	1.89781e+06	5.83645e+06	2.70288e+06	2.62204e+06	3.16204e+06	8.59233e+06	7.35688e+06	1.8418e+06	2.11082e+06	2.30266e+06	1.16094e+07	1.05679e+07	3.31822e+06	3.55278e+06	5.04544e+06	5.2918e+06	0.6727
554_pos	Isoproterenol	C11 H17 N O3	211.121	6.038	212.129	Benzenoids	1.86328e+06	2.15203e+06	2.11818e+06	1.66513e+06	1.44967e+06	2.07531e+07	1.65915e+06	3.20358e+06	1.24075e+06	2.5736e+06	2.0789e+06	1.49403e+06	2.96114e+06	4.45569e+06	2.26571e+06	1.30397e+06	1.18945e+06	2.54531e+06	5.00023e+06	2.04167e+06	2.45354e+06	0.6766
496_neg	2-Hydroxycaproic acid	C6 H12 O3	132.077	5.804	131.07	Lipids and lipid-like molecules	1.79195e+07	1.55982e+07	3.00963e+07	6.84967e+07	4.60306e+07	3.67465e+07	3.90604e+07	2.60328e+07	2.95853e+07	5.63183e+07	4.4227e+07	5.65443e+07	2.50243e+07	1.71438e+07	1.25964e+07	8.55964e+07	1.9885e+08	8.8793e+07	3.58146e+07	4.19613e+07	7.1334e+07	0.69936
3578_pos	Valylproline	C10 H18 N2 O3	232.143	4.957	215.139	Organic acids and derivatives	2.59756e+06	7.75813e+06	4.07373e+06	2.86439e+07	3.06289e+07	5.94885e+07	3.78014e+06	1.42342e+08	4.16835e+06	4.43545e+06	3.58435e+06	4.09597e+06	4.84855e+07	5.82074e+06	5.85299e+06	1.00458e+07	1.22995e+07	9.13757e+06	2.21985e+07	2.70676e+07	1.52737e+07	0.70431
9724_pos	4-Aminoindole	C8 H8 N2	132.068	6.282	282.17	Organoheterocyclic compounds	592702	532678	797871	769494	758738	1.75903e+07	744995	4.60214e+06	547238	685596	1.5301e+06	1.20541e+06	2.34214e+06	1.16559e+06	810386	590278	398262	406764	3.50697e+06	1.55258e+06	952237	0.70777
1605_neg	MGDG 18:2_18:2	C45 H78 O10	824.567	11.042	823.56	Lipids and lipid-like molecules	7.09425e+07	8.35312e+07	245486	9.20245e+07	6.91208e+07	8.61953e+07	649337	675755	2.08188e+08	121767640	1.91666e+07	2.36652e+08	5.73242e+07	6.51824e+07	5.54552e+07	5.84921e+07	3.96734e+07	4.5725e+07	6.701e+07	9.78499e+07	5.36421e+07	0.71049
3281_neg	N-Tigloylglycine	C7 H11 N O3	157.073	4.953	156.066	Organic acids and derivatives	1.70013e+07	1.53001e+07	1.65394e+07	3.37136e+07	3.7017e+07	4.73038e+07	2.75057e+07	2.67391e+07	2.32561e+07	3.71455e+07	4.39478e+07	3.26543e+07	1.79155e+07	2.63646e+07	1.31579e+07	3.00858e+07	5.58532e+07	4.4853e+07	2.78125e+07	3.18747e+07	3.13717e+07	0.71386
6805_pos	Gluconolactone	C6 H10 O6	178.048	4.068	179.055	Organic oxygen compounds	313825	236807	242660	189583	232207	298300	291735	179353	217994	208679	265435	305941	301263	229351	248708	195876	224883	181574	252230	244856	230276	0.7145
22153_neg	Kinetin 9-riboside	C15 H17 N5 O5	347.121	5.6	346.114	Nucleosides, nucleotides, and analogues	197313	282836	535378	719875	203129	212894	398932	287452	270249	695730	346090	297912	372824	188746	216739	239632	374679	491611	358571	382727	314038	0.72189
8525_pos	trans-3-Indoleacrylic acid	C11 H9 N O2	187.063	0.123	188.071	Organoheterocyclic compounds	6.90687e+06	8.05026e+06	1.19193e+07	8.20711e+06	1.578e+07	5.28831e+06	1.06412e+07	7.10031e+06	6.11286e+06	2.84708e+06	1.35969e+07	8.20087e+06	4.52235e+06	1.62219e+07	7.87688e+06	3.76838e+06	1.05367e+07	5.59466e+06	9.35864e+06	8.08321e+06	8.08682e+06	0.72938
5265_neg	Glutathione	Glutathione; 5-L-Glutamyl-L-cysteinylglycine; N-(N-gamma-L-Glutamyl-L-cysteinyl)glycine; gamma-L-Glutamyl-L-cysteinyl-glycine; GSH; Reduced glutathione	C10 H17 N3 O6 S	307.083	5.401	Full match	0	1.12926e+07	1.89343e+07	1.61921e+07	1.35433e+07	2.0016e+07	5.14082e+06	8.58451e+06	8.58454e+06	6.92361e+06	7.80459e+06	6.01837e+06	1.17833e+07	1.79964e+07	9.4543e+06	4.01221e+06	9.63089e+06	1.07509e+07	1.33297e+07	7.17608e+06	1.06047e+07	0.73014
939_pos	Panthenol	C9 H19 N O4	205.132	5.163	206.139	Lipids and lipid-like molecules	3.43026e+06	6.38735e+06	9.33805e+06	2.39303e+06	2.60097e+06	4.0482e+07	9.26798e+06	5.21087e+07	3.95189e+06	6.91939e+06	4.444e+06	1.17375e+07	5.78201e+07	1.70651e+07	2.79152e+06	3.37062e+06	2499391	1.81768e+06	1.0772e+07	1.47383e+07	1.42274e+07	0.73633
95_pos	Homogentisic Acid	C8 H8 O4	168.043	5.782	169.05	Benzenoids	307599	397149	263954	416344	1.25212e+06	1.24153e+06	410797	411441	257064	439970	560447	616587	274734	297833	357146	573195	847108	443498	646449	449384	465586	0.74126
18128_neg	Adenylocuccinic Acid	C14 H18 N5 O11 P	463.073	2.695	462.066	Nucleosides, nucleotides, and analogues	2.21878e+06	2.58465e+06	726955	980787	909115	910615	1.54091e+06	1.37565e+06	2.30542e+06	1.82292e+06	643964	521500	1.62066e+06	930493	1.18646e+06	2.87277e+06	884484	2.4568e+06	1.38848e+06	1.36839e+06	1.65861e+06	0.74497
4632_pos	Anserine	C10 H16 N4 O3	240.123	2.914	121.069	Organic acids and derivatives	3.29028e+06	2.93974e+06	4.10227e+06	6.54344e+06	6.89699e+06	9.00258e+06	2.22824e+06	3.89286e+07	3.70962e+06	4.86632e+06	2.00352e+06	805745	1.15092e+07	6.21491e+06	5.74763e+06	2.96517e+06	2.99477e+06	5.57441e+06	5.46255e+06	8.757e+06	5.83434e+06	0.74518
3246_neg	Dimetghyl 4-Hydroxyisophthalate	C10 H10 O5	210.052	5.556	209.045	_	2.58402e+06	3.49298e+06	2.03038e+06	9.66685e+06	1.62404e+07	1.58464e+07	2.57486e+06	4.55991e+06	4.0566e+06	8.50026e+06	2.46295e+06	6.69482e+06	2.43495e+06	2.81015e+06	2.41248e+06	1.00689e+07	9.07403e+06	8.58989e+06	8.31017e+06	4.80823e+06	5.89841e+06	0.74932
10476_pos	4-Methylumbelliferyl glucuronide	C16 H16 O9	352.08	5.433	353.087	Phenylpropanoids and polyketides	3.30659e+06	1.80236e+06	7.39869e+06	1.34158e+07	8.91677e+06	3.01548e+06	1.66412e+07	8.22698e+06	3.61958e+06	8.50071e+06	7.55236e+06	2.3033e+06	2.95523e+06	3.66758e+06	7.00241e+06	1.59657e+07	6.7638e+06	9.44254e+06	6.30928e+06	7.80736e+06	7.63288e+06	0.76201
99_neg	2-Furoic acid	C5 H4 O3	112.015	2.129	111.008	Organoheterocyclic compounds	5397786679	5091582620	5266352381	5654790929	6479363945	5800725005	5933745574	5140373817	5515997955	6885252300	6556294272	4324182923	5978358104	5846322236	5595394769	5822195108	6080718198	5835927074	5615100260	5725974474	5859819248	0.76456
9836_pos	Methyl 3-indolyacetate	C11 H11 N O2	189.079	5.965	190.087	Organoheterocyclic compounds	1.60813e+06	1.44893e+06	1.28086e+06	2.0132e+06	2.16304e+06	4.39615e+06	1.91496e+06	4.07793e+06	347773	2.52244e+06	2.08031e+06	1.67906e+06	7.2164e+06	1.74203e+06	1.65861e+06	1.76083e+06	1.34138e+06	2.47058e+06	2.15172e+06	2.10375e+06	2.6983e+06	0.77301
2271_pos	N6-Acetyl-L-lysine	C8 H16 N2 O3	188.116	1.457	189.123	Organic acids and derivatives	2.74886e+08	3.5429e+08	1.52343e+08	187736039	1.70461e+08	1.49243e+08	1.86873e+08	1.71599e+08	2.75439e+08	163478435	1.0417e+08	2.54329e+08	3.40577e+08	2.81717e+08	2.78837e+08	1.78782e+08	1.38824e+08	1.39328e+08	214826590	1.92648e+08	226344149	0.77626
9747_neg	P-Aminohippuric Acid	C9 H10 N2 O3	194.068	5.507	433.135	Benzenoids	691531	1.71662e+06	991105	1.05118e+07	1.11475e+07	9.83368e+06	2.48534e+06	900345	1.81835e+06	8.22493e+06	4.53168e+06	4.72665e+06	1.12204e+06	2.22073e+06	2.4406e+06	9.18107e+06	1.10302e+07	1.47304e+07	5.81537e+06	3.78121e+06	6.78751e+06	0.77693
379_neg	N-Acetyl-DL-tryptophan	C13 H14 N2 O3	246.1	5.628	245.093	Organic acids and derivatives	2.80608e+07	1.7205e+07	8.44298e+06	1.17569e+08	7.9229e+07	1.61103e+08	1.49177e+07	1.50887e+07	1.4068e+07	5.43192e+07	7.73445e+07	3.86837e+07	2.63514e+07	1.1595e+07	1.21497e+07	9.73417e+07	2.05052e+08	3.90478e+07	6.86016e+07	3.5737e+07	6.52563e+07	0.78295
8215_neg	Thymidine	C10 H14 N2 O5	242.09	5.002	241.082	Nucleosides, nucleotides, and analogues	3.33456e+06	4.17932e+06	2.72808e+06	8.04295e+06	6.33473e+06	1.01967e+07	6.05248e+06	4.94464e+06	4.8494e+06	5.04178e+06	4.36325e+06	6.17655e+06	2.77547e+06	5.50342e+06	5.64502e+06	8.01008e+06	6.6315e+06	1.00159e+07	5.80272e+06	5.23802e+06	6.43022e+06	0.78401
4887_pos	gamma-Glutamylglutamine	C10 H17 N3 O6	275.112	1.427	276.119	Organic acids and derivatives	1.03951e+08	235717158	1.38558e+08	1.04505e+08	2.03103e+08	1.28413e+08	1.1611e+08	2.02136e+08	3.25197e+08	9.89778e+07	5.78436e+07	5.28488e+07	2.82807e+08	255886772	2.82403e+08	5.18511e+07	2.63413e+07	5.90508e+07	1.52375e+08	1.42185e+08	1.59723e+08	0.78661
5819_neg	Epigallocatechin gallate	C22 H18 O11	458.085	5.385	457.077	Phenylpropanoids and polyketides	1.0609e+06	1.31424e+06	451566	3.68429e+06	783093	2.5604e+06	695602	8.78195e+06	5.47413e+06	784198	444493	5.25669e+06	871001	1.01193e+06	1.96253e+07	1.26655e+06	833698	1.81754e+06	1.64242e+06	3.57284e+06	4.23767e+06	0.78698
506_pos	Pyrogallol	C6 H6 O3	143.059	1.437	161.092	Benzenoids	1.74001e+08	1.7791e+08	207376895	6.36778e+08	7.82149e+08	6.54608e+08	2.27796e+08	2.02612e+08	1.75997e+08	5.27312e+08	3.60609e+08	4.29651e+08	1.97534e+08	2.31461e+08	2.59435e+08	6.72396e+08	5.48244e+08	5.21195e+08	4.38804e+08	3.20663e+08	4.05044e+08	0.79065
2911_pos	D-Ala-D-Ala	C6 H12 N2 O3	160.085	1.444	161.092	Organic acids and derivatives	1.74001e+08	1.7791e+08	207376895	6.36778e+08	7.82149e+08	6.54608e+08	2.27796e+08	2.02612e+08	1.75997e+08	5.27312e+08	3.60609e+08	4.29651e+08	1.97534e+08	2.31461e+08	2.59435e+08	6.72396e+08	5.48244e+08	5.21195e+08	4.38804e+08	3.20663e+08	4.05044e+08	0.79065
441_pos	Solanine	C45 H73 N O15	867.5	6.213	868.507	Lipids and lipid-like molecules	5.52444e+06	4.74182e+06	6.30561e+06	7.0108e+06	8.12148e+06	4.69679e+06	3.46256e+06	3.96851e+06	1.4737e+06	4.12458e+06	8.83826e+06	8.11974e+06	2.84247e+06	2.00984e+06	2.285e+06	8.36308e+06	6.13055e+07	2.19749e+06	6.06682e+06	4.99789e+06	1.31672e+07	0.80471
702_pos	albiflorin	C23 H28 O11	502.149	4.989	503.156	Lipids and lipid-like molecules	973548	722007	799719	853218	221070	367833	1.76422e+06	776338	530732	251719	208576	234859	1.47437e+06	646299	1.62276e+06	287290	287327	322861	656233	627740	773484	0.80524
1530_neg	Desthiobiotin	C10 H18 N2 O3	214.131	5.381	213.124	Organoheterocyclic compounds	301429	349066	330550	614308	517312	5.05762e+07	977671	869674	450020	531599	495298	546449	578614	1.49647e+06	540921	677146	1.13426e+06	1.68607e+06	8.78148e+06	645118	1.01891e+06	0.8086
1130_pos	Docosatrienoic acid	C22 H38 O2	334.288	8.178	335.295	Lipids and lipid-like molecules	705072	379214	767190	421638	451895	571035	425829	492395	362325	425072	507514	559808	454135	269066	279515	2.50089e+06	332595	261412	549341	462157	682935	0.82423
11016_pos	Sakuranin	C22 H24 O10	470.122	5.994	471.13	Phenylpropanoids and polyketides	4.00285e+06	1.11415e+06	5.10395e+06	2.71165e+06	1.57241e+06	1.04775e+06	7.2913e+06	1.48703e+06	1.13302e+06	1.24988e+06	1.31806e+06	1.22218e+06	885795	989215	2.72754e+06	1.80842e+06	5.65928e+06	1.36263e+06	2.59213e+06	2.28358e+06	2.23881e+06	0.82726
1766_neg	DGDG 16:0_18:2	C49 H88 O15	962.62	10.776	961.613	Lipids and lipid-like molecules	5.3613e+07	5.93391e+07	1.58742e+06	7.78885e+07	7.1708e+07	100424230	631412	1.7835e+06	1.45867e+08	1.62806e+08	3.23619e+07	1.69926e+08	5.14014e+07	4.26738e+07	4.66143e+07	5.53818e+07	5.34914e+07	1.4303e+07	6.076e+07	8.55628e+07	4.39776e+07	0.82802
313_neg	3-Methyl-2-oxobutanoic acid	C5 H8 O3	116.047	5.52	231.087	Organic acids and derivatives	1.31425e+07	1.18083e+07	2.37146e+07	2.18255e+08	2.32396e+08	148607537	1.74832e+07	1.25314e+07	9.96482e+06	1.05416e+08	7.29198e+07	1.04171e+08	7.56301e+06	4.90405e+06	8.68697e+06	153270856	2.75996e+08	161279989	107987482	5.37477e+07	1.0195e+08	0.83876
314_pos	2-(14,15-Epoxyeicosatrienoyl) glycerol	C23 H38 O5	416.254	6.408	417.261	Lipids and lipid-like molecules	1.37874e+06	1.27733e+06	1.36355e+06	1.5443e+06	1.42239e+06	2.30964e+07	1.55668e+06	5.60932e+07	1.25792e+06	1.38952e+06	1.69411e+06	1.52317e+06	3.26081e+07	891104	943791	1.05617e+06	1.051e+06	815039	5.01378e+06	1.05858e+07	6.22754e+06	0.84445
10378_neg	α,α-Trehalose	C12 H22 O11	342.116	7.14	341.109	Organic oxygen compounds	3.32366e+07	2.42437e+07	3.29218e+07	1.20821e+08	9.55985e+07	7.84214e+07	3.99736e+07	4.46674e+07	3.14297e+07	7.31803e+07	6.8025e+07	4.86165e+07	2.66013e+07	3.36792e+07	3.88686e+07	8.86639e+07	1.28094e+08	1.10181e+08	6.42072e+07	5.09821e+07	7.10146e+07	0.84621
252_pos	4-Methoxybenzaldehyde	C8 H8 O2	136.053	5.204	137.06	Benzenoids	1.6673e+07	1.07178e+07	2.29927e+07	2.13321e+07	3.31795e+07	1.72948e+07	4.33208e+07	2.23215e+07	8.90565e+06	8.4826e+06	1.19395e+07	1.34791e+07	1.40646e+07	1.09154e+07	3.68759e+06	2.57861e+07	8.44939e+07	1.88163e+07	2.0365e+07	1.80749e+07	2.6294e+07	0.84881
3612_pos	10-Hydroxydecanoic acid	C10 H20 O3	188.142	6.169	189.149	Organic acids and derivatives	316288	302662	362520	275759	276314	737230	323289	3.07123e+06	233427	299449	306908	318843	975668	299163	361934	332018	365995	345592	378462	758857	446728	0.8539
870_pos	Sinapyl aldehyde	C11 H12 O4	208.074	5.558	209.081	Benzenoids	8.47837e+07	2.75069e+07	219189165	1.44204e+08	1.06442e+08	9.32793e+06	3.6319e+08	8.70176e+07	3.67425e+07	6.20222e+07	4.54755e+07	6.38782e+07	6.96356e+07	2.97411e+07	1.55792e+08	1.24183e+08	1.05027e+08	9.8206e+07	9.85756e+07	1.09721e+08	9.70974e+07	0.85466
4648_pos	2-Hydroxybutyric acid	C4 H8 O3	104.048	9.652	105.055	Organic acids and derivatives	2.4713e+06	375601	3.04867e+06	2.42602e+06	587970	2.56704e+06	846632	818553	338345	1.20179e+06	2.00672e+06	4.42545e+06	697516	2.43044e+06	1.93645e+06	748454	2.46982e+06	1.44505e+06	1.91277e+06	1.60625e+06	1.62129e+06	0.8547
4253_pos	PE 16:1_16:1	C37 H70 N O8 P	687.482	8.949	688.489	Lipids and lipid-like molecules	1.25636e+07	5.45546e+06	2.92062e+06	1.61169e+07	8.35782e+06	2.38065e+06	5.05089e+06	4.51772e+06	1.87783e+07	3.71894e+06	5.73913e+06	2.49301e+07	2.52851e+06	6.03725e+06	1.38042e+07	9.82163e+06	7.70437e+06	1.30302e+07	7.96583e+06	1.04558e+07	8.82104e+06	0.86055
6650_neg	D-Gluconic acid	C6 H12 O7	196.058	5.294	437.113	Organic oxygen compounds	473949	563697	402236	832245	681521	7.01785e+06	1.44217e+06	1.38597e+06	869734	991690	791544	971221	886173	601260	788945	1.02587e+06	1.38428e+06	1.08902e+06	1.66192e+06	1.07539e+06	962591	0.87909
9952_pos	Catechin	C15 H14 O6	290.08	5.349	291.087	Phenylpropanoids and polyketides	3.43159e+06	3.55305e+06	2.8888e+06	5.38461e+06	4.62773e+06	1.38319e+07	3.31166e+06	1.25673e+07	3.81873e+06	5.10506e+06	2.9736e+06	2.7073e+06	6.79164e+06	3.31067e+06	3.39158e+06	4.14787e+06	3.41846e+06	4.944e+06	5.61961e+06	5.08061e+06	4.33404e+06	0.882
2289_pos	Diaminopimelic acid	C7 H14 N2 O4	190.095	1.417	191.103	Organic acids and derivatives	1.04217e+08	1.23557e+08	1.52016e+08	2.77316e+08	4.09794e+08	2.88827e+08	1.35973e+08	1.78816e+08	1.88802e+08	2.11531e+08	2.3083e+08	1.79477e+08	1.88206e+08	1.71353e+08	1.83226e+08	2.64799e+08	1.99431e+08	2.1959e+08	2.25955e+08	1.87571e+08	2.04434e+08	0.88862
6538_pos	D-Glucosamine	C6 H13 N O5	179.079	1.611	180.087	Organic oxygen compounds	1.78446e+08	8.8892e+07	7.32933e+07	7.44941e+07	9.81803e+07	7.94725e+07	9.83227e+07	8.73815e+07	7.39105e+07	8.3602e+07	8.767e+07	2.6567e+08	7.95606e+07	1.2146e+08	1.43912e+08	9.65159e+07	8.3732e+07	8.11741e+07	9.87964e+07	1.16093e+08	1.01059e+08	0.89112
1611_pos	Inosine-5'-monophosphate (IMP)	C10 H13 N4 O8 P	348.047	2.04	349.055	Nucleosides, nucleotides, and analogues	4.53234e+06	5.6938e+06	4.35935e+06	4.93075e+06	5.0058e+06	4.852e+07	4.32317e+06	2.0984e+08	4.82707e+06	4.77321e+06	4.33398e+06	4.09003e+06	5.37506e+07	8.93786e+06	9.64413e+06	5.91195e+06	5.33458e+06	6.21512e+06	1.21737e+07	3.86979e+07	1.49657e+07	0.8958
4_pos	N4-Acetylsulfamethoxazole	C12 H13 N3 O4 S	295.059	1.503	296.066	Benzenoids	1.26787e+07	7.52717e+06	3.46789e+06	2.67712e+07	3.78179e+07	2.46319e+07	1.39595e+07	5.55401e+06	9.75662e+06	8.94251e+06	4.97505e+06	6.4215e+07	3.60113e+06	3.89005e+06	3.22374e+07	3.4838e+07	1.31643e+07	3.71891e+07	1.88158e+07	1.79005e+07	2.082e+07	0.90619
1905_neg	16-(Hexopyranosyloxy)-7-hydroxy-8,9-epoxypimaran-18-oic acid	C26 H42 O10	514.278	5.91	513.27	Lipids and lipid-like molecules	9.98269e+06	5.59219e+06	1.51961e+07	5.21362e+07	4.23866e+07	2.70622e+07	1.10764e+07	9.0877e+06	5.0454e+06	3.43576e+07	3.06348e+07	3.5757e+07	4.52686e+06	4.56883e+06	6.28528e+06	4.11007e+07	4.2618e+07	5.12714e+07	2.53927e+07	2.09931e+07	2.50618e+07	0.9081
551_pos	Styrene	C8 H8	104.063	5.226	105.07	Benzenoids	2.14675e+07	2.39773e+07	2.45738e+07	2.17341e+08	1.40415e+08	3.55237e+08	3.29356e+07	5.58497e+07	4.63266e+07	1.40012e+08	4.89808e+07	60431471	3.63931e+07	2.85546e+07	3.00508e+07	159311152	1.33235e+08	1.21934e+08	1.30502e+08	6.40893e+07	8.49131e+07	0.91155
9018_pos	Cafestol	C20 H28 O3	316.204	6.117	317.211	Organoheterocyclic compounds	5.05261e+06	3.37282e+06	6.17883e+06	6.01231e+06	4.15586e+06	9.46092e+06	5.49995e+06	1.53828e+07	1.63723e+06	3.64759e+06	4.05706e+06	5.47018e+06	9.26328e+06	3.65333e+06	2.44525e+06	5.21149e+06	6.40337e+06	6.84241e+06	5.70556e+06	5.94914e+06	5.63652e+06	0.91221
1458_pos	Isobutyryl carnitine	C11 H21 N O4	231.147	5.3	232.155	Lipids and lipid-like molecules	2.80028e+06	3.45416e+06	2.35735e+06	4.39401e+06	3.77637e+06	2.8782e+06	2.49101e+06	5.22064e+06	3.09827e+06	4.16589e+06	2.42656e+06	2.23517e+06	3.91186e+06	2.8076e+06	2.80666e+06	3.38479e+06	2.94962e+06	4.28992e+06	3.27673e+06	3.27292e+06	3.35841e+06	0.91715
2265_pos	Pipecolic acid	C6 H11 N O2	129.079	1.474	130.086	Organic acids and derivatives	2241559350	2137953602	3237680684	1860981906	1956034573	1488029053	2716700000	4113910374	2140085131	1379814094	1331765956	1470209014	2463165015	3928320248	3584550556	2098971583	1154630177	1298104888	2153706528	2192080762	2421290411	0.93711
716_pos	(S)-Leucic acid	C6 H12 O3	132.079	6.143	133.086	Lipids and lipid-like molecules	733284	701695	840468	639321	640609	3.19389e+06	749515	8.18911e+06	541180	694245	711537	739209	4.84326e+06	693582	839110	769753	848524	801222	1.12488e+06	1.93747e+06	1.46591e+06	0.93776
602_pos	Lysope 14:0	C19 H40 N O7 P	425.253	5.379	426.261	Lipids and lipid-like molecules	1.23386e+06	1.41775e+06	1.00176e+06	1.98895e+06	1.63421e+06	3.20018e+06	941601	9.31156e+06	2.00169e+06	1.65531e+06	1.02516e+06	1.20718e+06	5.61579e+06	1.19399e+06	1.14767e+06	1.40399e+06	1.56071e+06	2.1123e+06	1.74612e+06	2.69042e+06	2.17241e+06	0.94105
139_pos	Methyl jasmonate	C13 H20 O3	224.141	5.724	225.149	Lipids and lipid-like molecules	2.86754e+07	2.11599e+07	6.7289e+06	5.99523e+06	2.05583e+06	1.54295e+07	1.00389e+07	2.93414e+07	7.95021e+06	4.42424e+06	8.28335e+06	8.19592e+06	3.53474e+07	8.84144e+06	1.11694e+07	7.82138e+06	1.60593e+07	3.72034e+06	1.33408e+07	1.13723e+07	1.38266e+07	0.94633
637_pos	PC 38:8	C46 H76 N O8 P	823.498	10.406	824.506	Lipids and lipid-like molecules	522889	474991	491270	474763	329195	5.35001e+06	389090	353965	375336	1.49157e+06	1.11426e+06	1.05387e+06	222919	2.10332e+06	536764	305144	464082	7.06938e+06	1.27385e+06	796349	1.7836e+06	0.95256
151_neg	3-[3-(beta-D-Glucopyranosyloxy)-2-hydroxyphenyl]propanoic acid	C15 H20 O9	344.111	5.35	343.103	_	1.65062e+08	1.62555e+07	4.55486e+08	1.85689e+07	2.038e+07	5.1687e+06	466132671	7.7636e+07	2.58038e+07	1.81739e+07	6.16981e+06	2.10323e+07	4.32755e+07	1.3995e+07	1.19316e+08	4.36042e+07	1.23653e+08	1.83459e+07	1.13487e+08	1.02491e+08	6.03649e+07	0.96375
6475_pos	Valerophenone	C11 H14 O	162.105	5.802	163.112	Organic oxygen compounds	2.08234e+08	1.48587e+08	1.62674e+08	2.97001e+07	6.23118e+07	3.91777e+07	1.55312e+08	1.46389e+08	1.07618e+08	3.76219e+07	5.81443e+07	6.05449e+07	1.05561e+08	1.30488e+08	1.62692e+08	49421742	6.23396e+07	2.90888e+07	1.08447e+08	9.42716e+07	8.99319e+07	0.96549
6057_neg	D-Ribose	C5 H10 O5	150.053	2.023	149.046	Organic oxygen compounds	2.05283e+06	1.09176e+07	1.95176e+06	1.04124e+06	2.78848e+06	6.87522e+06	3.40751e+06	4.695e+06	7.46084e+06	2.05385e+06	2.02819e+06	3.23066e+06	7.77802e+06	5.57864e+06	5.61689e+06	1.09708e+06	1.17611e+06	3.95751e+06	4.27119e+06	3.81267e+06	4.20071e+06	0.97334
5608_pos	Acetylcholine	C7 H15 N O2	145.11	1.449	146.118	Organic nitrogen compounds	7.33243e+08	7.40875e+08	1.68691e+08	1.1926e+07	1.69612e+07	5.61333e+07	2.92069e+08	8.45585e+08	5.24843e+08	2.43813e+07	2.66051e+07	2.32653e+07	1089906971	481259250	3.13655e+08	1.74686e+07	2.7099e+07	1.35064e+07	2.87972e+08	2.89458e+08	3.23816e+08	0.99333
8572_neg	Boc-beta-cyano-L-alanine	C9 H14 N2 O4	214.095	4.965	213.087	Organic acids and derivatives	6.73767e+06	9.75075e+06	5.69896e+06	2.15816e+07	1.15745e+07	2.07345e+07	9.24816e+06	8.45466e+06	9.40177e+06	1.48845e+07	1.34687e+07	1.17279e+07	1.11905e+07	1.14111e+07	1.16299e+07	8.24763e+06	8.81405e+06	1.84366e+07	1.26797e+07	1.11976e+07	11621641	0.99363

## Sheet: Table S5
Table S5. Differently accumulated nonvolatile metabolites between the raw and treated potatoes
Compound_ID	Name	Formula	Molecular Weight	RT [min]	m/z	Class	SH3-R1	SH3-R2	SH3-R3	ZS49-R1	ZS49-R2	ZS49-R3	SH3-B1	SH3-B2	SH3-B3	ZS49-B1	ZS49-B2	ZS49-B3	SH3-S1	SH3-S2	SH3-S3	ZS49-S1	ZS49-S2	ZS49-S3	Raw.aver	Boiling.aver	Steaming.aver	P-value
7325_neg	N-{4-methyl-3-[(2-toluidinocarbothioyl)amino]phenyl}methanesulfonamide	C16 H19 N3 O2 S2	349.094	4.798	348.087	_	125868	119586	132391	160079	158084	186008	7.32662e+06	8.94855e+06	1.17089e+07	1.90128e+07	1.66903e+07	2.09231e+07	9.19209e+06	1.18057e+07	1.21074e+07	5.71549e+06	5.62855e+06	5.4884e+06	147003	1.41017e+07	8.32293e+06	6.6163e-13
9165_neg	UDP-D-glucuronate	C15 H22 N2 O18 P2	580.032	1.27	579.025	Nucleosides, nucleotides, and analogues	169660	157529	171150	250811	267498	221703	2.52594e+06	2.90707e+06	2.31484e+06	2.7177e+06	4.91523e+06	4.11782e+06	220521	195848	193931	229709	218316	251258	206392	3.24977e+06	218264	9.0946e-13
1575_pos	Nicotinamide adenine dinucleotide (NAD+)	C21 H27 N7 O14 P2	663.109	1.449	664.116	Nucleosides, nucleotides, and analogues	2.07937e+06	2.20958e+06	2.21291e+06	2.61576e+06	2.99694e+06	3.7542e+06	3.26468e+07	2.13592e+07	3.39616e+07	2.98924e+07	2.90272e+07	4.01943e+07	3.74646e+06	3.81357e+06	4.64137e+06	2.79087e+06	2.51203e+06	3.65819e+06	2.64479e+06	3.11802e+07	3.52708e+06	6.7187e-12
930_neg	Uridine 5'-diphosphogalactose	C15 H24 N2 O17 P2	566.055	1.535	565.047	Nucleosides, nucleotides, and analogues	1.03511e+07	2.07849e+07	2.40124e+07	1.11286e+07	6.34961e+06	6.19976e+06	6.10217e+08	5.88224e+08	5.71125e+08	5.66025e+08	5.10788e+08	4.93057e+08	1.86451e+08	2.48719e+08	2.3569e+08	1.76314e+08	2.10093e+08	1.76293e+08	1.31377e+07	5.56573e+08	2.05593e+08	1.302e-11
1639_pos	Adenosine 5'-monophosphate	C10 H14 N5 O7 P	347.063	1.453	348.07	Nucleosides, nucleotides, and analogues	2.31646e+06	2.45613e+06	2.81335e+06	2.47494e+06	2.8356e+06	5.58146e+06	3.95379e+08	2.57839e+08	2.08715e+08	2.32209e+08	1.15976e+08	2.35393e+08	5.12645e+08	4.99633e+08	5.19444e+08	2.14182e+08	1.987e+08	1.26591e+08	3.07966e+06	2.40919e+08	3.45199e+08	2.2356e-11
699_neg	Trehalose 6-phosphate	C12 H23 O14 P	422.082	5.295	421.075	Lipids and lipid-like molecules	2.13026e+06	584737	3.79877e+06	863307	894739	590542	5.086e+08	5.30974e+08	1.85657e+08	2.17785e+08	2.42826e+08	4.73373e+08	1.15123e+08	1.01707e+08	1.50963e+08	2.03467e+08	6.65656e+07	8.22161e+07	1.47706e+06	3.59869e+08	1.20007e+08	5.1162e-11
10443_pos	3-Methoxyflavone	C16 H12 O3	274.063	5.527	275.07	Phenylpropanoids and polyketides	714249	651856	905850	728991	691873	627236	935186	736435	659785	724243	663543	707394	5.02226e+06	1.23771e+07	1.0566e+07	1.56493e+07	2.2271e+07	8.35292e+06	720009	737764	1.23731e+07	1.192e-10
2611_pos	L-Glutathione (reduced)	C10 H17 N3 O6 S	307.084	1.473	308.091	Organic acids and derivatives	1.60509e+06	1.68209e+06	1.69261e+06	2.04746e+06	2.43937e+06	2.54761e+06	3079227997	2251934934	2822436218	3395152471	2137281997	3836976301	1399562386	2553395530	2759687453	3.22114e+08	3.8424e+08	1.03571e+08	2.00237e+06	2920501653	1.25376e+09	1.3704e-10
569_neg	L-Glutathione oxidized	C20 H32 N6 O12 S2	612.152	2.369	611.145	Organic acids and derivatives	3.49944e+08	3.17801e+08	4.40675e+08	2.16671e+08	3.72394e+08	6.48887e+08	1.13347e+07	5.94967e+06	6.42004e+06	1.3853e+07	8.24706e+06	5.88515e+06	1.71396e+07	1.15296e+07	1.26452e+07	2.39188e+07	3.01603e+07	4.40758e+07	3.91062e+08	8.61494e+06	2.32449e+07	2.7627e-10
3116_neg	1,2,3-cyclopropanetricarboxylic acid	C6 H6 O6	174.016	5.545	173.008	_	5.0694e+07	4.96951e+07	5.15446e+07	7.50343e+07	7.56576e+07	6.08288e+07	4.91075e+06	3.59917e+06	3.47313e+06	4.82477e+06	3.11379e+06	2.66029e+06	4.73801e+06	7.28965e+06	7.40104e+06	1.04258e+07	1.67325e+07	9.7094e+06	6.05758e+07	3.76365e+06	9.38273e+06	2.9433e-10
16608_neg	LPC 14:0	C22 H46 N O7 P	513.307	8.692	512.299	Lipids and lipid-like molecules	126417	126496	158916	146858	148307	156920	1.50681e+06	2.18515e+06	1.23886e+06	546837	1.33605e+06	891968	1.33252e+06	1.37768e+06	1.66002e+06	1.48524e+06	1.6985e+06	1.45913e+06	143986	1.28428e+06	1.50218e+06	5.2175e-10
7241_neg	gamma-Glutamylcysteine	C8 H14 N2 O5 S	250.062	4.877	249.055	Organic acids and derivatives	245693	174395	307007	265445	240945	227884	342014	290564	245068	260631	380352	305370	6.41785e+06	9.4028e+06	1.27689e+07	4.27459e+06	3.11885e+06	2.64491e+06	243561	304000	6.43798e+06	5.3851e-10
2444_neg	6-Hydroxymelatonin	C13 H16 N2 O3	248.119	5.086	247.112	Organoheterocyclic compounds	8.54559e+06	6.52719e+06	1.36533e+07	1.5616e+07	1.49048e+07	1.56745e+07	374492	420568	418422	422004	215990	235820	2.38274e+06	4.94503e+06	4.09945e+06	2.0577e+06	2.32768e+06	7.83597e+06	1.24869e+07	347883	3.94143e+06	7.8167e-10
1624_neg	N-Acetyl-α-D-glucosamine 1-phosphate	C8 H16 N O9 P	301.057	1.445	346.055	_	2.47184e+06	2.17256e+06	2.20058e+06	2.11045e+06	2.27069e+06	2.41899e+06	2.06475e+08	2.04759e+08	1.14757e+08	102696867	5.37307e+07	9.85439e+07	2.21256e+08	2.07645e+08	1.99178e+08	7.17601e+07	4.94066e+07	4.71343e+07	2.27418e+06	1.30161e+08	1.3273e+08	9.796e-10
2104_neg	Adenosine diphosphate ribose	C15 H23 N5 O14 P2	559.071	1.45	558.064	Nucleosides, nucleotides, and analogues	4.25831e+06	3.74272e+06	3.79099e+06	4.14983e+06	4.06881e+06	4.16725e+06	55161707	5.0502e+07	6.14438e+07	4.17457e+07	2.9499e+07	4.85826e+07	5.44318e+07	5.38661e+07	6.14516e+07	2.09251e+07	2.64218e+07	2.36666e+07	4.02965e+06	4.78225e+07	4.01272e+07	1.3385e-09
10_neg	Chlorogenic acid	C16 H18 O9	354.095	5.308	353.088	Organic oxygen compounds	1.19292e+08	4.02965e+07	1.65655e+08	8.84489e+07	7.18065e+07	2.26711e+07	12483938904	11235418565	3617962615	4259811957	3181630309	6500986286	6151639254	3390642374	5960717306	8229067442	16147299366	4663368635	8.46952e+07	6879958106	7.42379e+09	1.5605e-09
1163_pos	(+/-)12(13)-DiHOME	C18 H34 O4	296.235	8.4	297.243	Lipids and lipid-like molecules	1.23618e+08	9.80058e+07	1.67617e+08	7.55316e+07	5.55245e+07	7.25104e+07	1.26795e+07	1.0059e+07	9.44955e+06	9.52699e+06	1.15952e+07	2.46704e+07	6.64414e+06	7.48532e+06	5.48059e+06	6.80349e+06	7.1771e+06	9.23018e+06	9.88012e+07	1.29968e+07	7.1368e+06	1.7781e-09
4728_neg	LPS 18:2	C24 H44 N O9 P	521.275	9.126	520.268	Lipids and lipid-like molecules	2.50888e+06	1.93978e+06	2.80479e+06	2.72198e+06	2.28012e+06	1.71126e+06	1.86769e+07	1.48363e+07	1.16856e+07	9.57234e+06	1.95076e+07	1.27853e+07	1.1966e+07	9.24236e+06	1.0371e+07	1.11718e+07	1.92526e+07	1.17088e+07	2.3278e+06	1.45107e+07	1.22854e+07	1.907e-09
13721_neg	LPE 15:1	C20 H40 N O7 P	437.254	8.498	436.247	Lipids and lipid-like molecules	110014	103543	116452	119738	125424	129540	567247	845479	432974	253941	466647	378600	1.41383e+06	1.01787e+06	1.1042e+06	1.26544e+06	2.30239e+06	1.07853e+06	117452	490815	1.36371e+06	1.9316e-09
110_pos	2-Hydroxy-2-methylbutanedioic acid	C5 H8 O5	148.037	4.869	171.027	Lipids and lipid-like molecules	4.56407e+07	4.27526e+07	5.36553e+07	1.78737e+08	1.11949e+08	1.26198e+08	4.03173e+06	879096	1.12431e+06	1.35268e+06	5.5849e+06	6.78608e+06	459896	446653	476671	630089	664174	599451	9.31554e+07	3.29313e+06	546156	2.2222e-09
161_pos	Carvone	C10 H14 O	150.105	7.087	151.112	Lipids and lipid-like molecules	9.06202e+07	9.92893e+07	1.41721e+08	8.84112e+07	7.94987e+07	3.21173e+07	8.53873e+06	1.73347e+07	1.23797e+07	9.55145e+06	1.106e+07	1.16111e+07	8.03796e+06	6.34732e+06	5.70471e+06	6.42404e+06	6.71621e+06	5.17758e+06	8.86095e+07	1.17459e+07	6.4013e+06	2.488e-09
2031_pos	Adenosine diphosphate (ADP)	C10 H15 N5 O10 P2	427.029	1.481	428.037	Nucleosides, nucleotides, and analogues	5.53937e+06	5.88521e+06	5.65857e+06	6.68872e+06	7.66342e+06	9.59977e+06	3.76085e+07	4.26846e+07	9.99655e+07	1.17047e+08	8.30488e+07	1.43774e+08	7.81954e+06	6.4735e+06	6.7784e+06	7.13647e+06	6.46418e+06	9.35428e+06	6.83918e+06	8.73548e+07	7.33773e+06	2.9298e-09
10094_pos	Epigallocatechin	C15 H14 O7	306.076	1.453	307.083	Phenylpropanoids and polyketides	3.16502e+08	3.0486e+08	3.88562e+08	1.06011e+08	1.94074e+08	264798068	2.66884e+07	2.46541e+07	7.11803e+06	2.30125e+07	2.10818e+07	2.33504e+07	1.71495e+07	1.04882e+07	1.1602e+07	1.29841e+07	1.20221e+07	1.16632e+07	2.62468e+08	2.09842e+07	1.26515e+07	3.3836e-09
39_neg	D-(-)-Quinic acid	C7 H12 O6	192.063	5.306	191.055	Organic oxygen compounds	2.13844e+08	8.67475e+07	1.20522e+08	1.12745e+08	8.35244e+07	4.79561e+07	5143925233	5664018824	1972819963	2563983012	2039037151	4227963879	2833203636	1666757305	2819924342	4327506081	8409494417	2365308901	1.1089e+08	3.60196e+09	3737032447	3.4399e-09
4610_neg	Dl-3-Hydroxy-kynurenine	C10 H12 N2 O4	224.079	5.155	223.072	Organic oxygen compounds	279964	336048	250613	487939	426158	882264	691831	504448	368572	342287	479294	392177	9.26849e+06	1.2096e+07	1.43627e+07	8.45375e+06	3.11032e+06	1.48266e+07	443831	463101	1.0353e+07	3.5658e-09
16806_neg	Tyrosylalanine	C12 H16 N2 O4	252.111	4.878	251.103	Organic acids and derivatives	1.806e+06	1.95938e+06	1.86608e+06	1.95946e+06	1.92863e+06	3.00886e+06	696766	373804	696401	534632	464998	382479	2.35483e+06	3.63388e+06	3.95516e+06	2.84889e+06	2.15984e+06	3.56071e+06	2.08807e+06	524847	3.08555e+06	4.4131e-09
9899_neg	LPS 18:3	C24 H42 N O9 P	519.259	8.577	518.252	Lipids and lipid-like molecules	378142	170477	345191	598829	206161	206113	6.63424e+06	4.55825e+06	3.48859e+06	2.55837e+06	4.84579e+06	2.82341e+06	5.12179e+06	3.12379e+06	3.24747e+06	4.62879e+06	7.9041e+06	3.64999e+06	317486	4.15144e+06	4.61265e+06	4.7841e-09
4893_neg	2'-Deoxyguanosine 5'-monophosphate (dGMP)	C10 H14 N5 O7 P	347.062	1.791	346.055	Nucleosides, nucleotides, and analogues	8.41022e+06	8.78265e+06	7.49261e+06	9.15051e+06	9.40454e+06	9.919e+06	9.64753e+07	9.15888e+07	43370005	5.88538e+07	2.67913e+07	5.97643e+07	1.47462e+08	1.51427e+08	1.35349e+08	7.89153e+07	6.88626e+07	1.06454e+08	8.85992e+06	6.28072e+07	1.14745e+08	5.2926e-09
8228_pos	4-Methyl-5-thiazoleethanol	C6 H9 N O S	143.041	4.924	144.048	Organoheterocyclic compounds	1.28583e+06	3.6819e+06	1.07121e+06	3.23969e+06	2.96698e+06	2.34305e+06	3.01249e+06	4.60985e+06	5.09378e+06	4.38314e+06	3.03386e+06	1.96288e+06	2.90999e+07	2.47808e+07	2.9862e+07	3.34853e+07	3.55878e+07	3.60457e+07	2.43144e+06	3.68267e+06	3.14769e+07	5.3781e-09
4973_pos	Glu-Glu	C10 H16 N2 O7	276.096	1.331	259.093	Organic acids and derivatives	1.28445e+07	8.39675e+06	7.64331e+06	3.32457e+06	4.86287e+06	6.71561e+06	3.0075e+07	3.49408e+07	2.43945e+07	2.89984e+07	9.96978e+06	2.3762e+07	9.63136e+07	1.07199e+08	112348225	1.43705e+08	1.2903e+08	123582109	7.29794e+06	2.53567e+07	1.18696e+08	6.5404e-09
233_neg	LPC 18:2	C26 H50 N O7 P	565.34	9.232	564.332	Lipids and lipid-like molecules	8.30706e+06	6.40118e+06	8.43265e+06	3.82154e+07	2.61498e+07	2.41044e+07	5.44741e+08	5.29776e+08	4.47628e+08	2.29487e+08	4.41888e+08	2.76403e+08	3.13838e+08	3.21502e+08	384267967	3.39148e+08	4.24852e+08	6.22356e+08	1.86017e+07	4.11654e+08	4.00994e+08	6.7252e-09
484_pos	Mupirocin	C26 H44 O9	522.281	4.841	262.148	Lipids and lipid-like molecules	794172	170203	918729	245852	205258	396392	223873	297276	187907	252166	246538	254520	4.03481e+06	5.96724e+06	6.293e+06	7.57397e+06	3.9231e+06	8.96961e+06	455101	243713	6.12695e+06	6.9173e-09
7943_pos	Methyl nicotinate	C7 H7 N O2	137.048	5.103	138.055	Organoheterocyclic compounds	2.95542e+07	2.70996e+07	2.99298e+07	3.1537e+07	4.63507e+07	3.39686e+07	9.88762e+07	9.09917e+07	8.38513e+07	7.94151e+07	7.5385e+07	8.24899e+07	1.09358e+08	1.43303e+08	1.71233e+08	1.11613e+08	1.5569e+08	8.90577e+07	3.30733e+07	8.51682e+07	1.30042e+08	8.4231e-09
886_neg	4-(2-((4-Cyanophenyl)amino)oxazol-5-yl)benzonitrile	C17 H10 N4 O	286.089	1.284	285.081	Organoheterocyclic compounds	2.6577e+06	5.40853e+06	5.75138e+06	1.70312e+06	8.35822e+06	8.78732e+06	8.90779e+07	7.78244e+07	5.43651e+07	8.81998e+07	135045842	9.76186e+07	7.0112e+06	6.84899e+06	6.03412e+06	9.92999e+06	8.71427e+06	7.32838e+06	5.44438e+06	9.03553e+07	7.64449e+06	9.202e-09
1713_neg	4-Hexylresorcinol	C12 H18 O2	194.13	6.125	239.128	Benzenoids	3.95744e+07	2.42165e+07	5.93097e+07	1.38918e+07	1.49063e+07	7.13668e+07	2.72935e+06	1.21912e+06	721917	1.02104e+06	946771	1.82071e+06	474905	353610	348752	1.62992e+06	396291	372375	3.72109e+07	1.40982e+06	595975	1.1275e-08
4636_pos	N-Oleoyl Glycine	C20 H37 N O3	339.278	8.565	340.285	Organic acids and derivatives	1.82713e+07	1.95808e+07	2.59476e+07	6.11574e+06	4.96083e+06	3.92023e+06	637335	517620	539960	579609	741165	735108	356689	378316	395025	515597	505765	387247	1.31327e+07	625133	423107	1.3878e-08
14318_neg	LNAPE 18:2/N-2:0	C25 H46 N O8 P	519.296	9.765	518.289	Lipids and lipid-like molecules	388193	408185	507418	484144	458548	532467	3.82491e+06	7.89369e+06	5.21564e+06	4.82913e+06	5.60491e+06	4.41287e+06	1.11038e+06	1.27437e+06	1.9661e+06	2.87867e+06	2.87107e+06	4.36562e+06	463159	5.29686e+06	2.41104e+06	1.4049e-08
64_neg	13-Hpotre(R)	C18 H30 O4	310.214	7.539	309.207	_	1711424907	6.50793e+08	1191555099	3.41238e+08	2.85057e+08	2.40021e+08	1.97126e+07	1.50674e+07	8.50536e+06	3.97853e+06	4.50781e+06	7.39047e+06	6.14413e+06	5.64558e+06	3.33305e+06	1.86153e+07	1.0502e+07	3.19158e+06	7.36682e+08	9.86035e+06	7.90528e+06	1.6354e-08
9620_pos	gamma-Nonanolactone	C9 H16 O2	156.115	6.424	157.122	Organoheterocyclic compounds	1.40981e+08	198798526	2.57785e+08	5.1771e+07	4.75387e+07	9.86713e+07	1.09433e+07	1.48062e+07	7.73729e+06	8.00567e+06	7.01122e+06	9.14809e+06	8.05302e+06	5.04167e+06	5.82785e+06	5.08408e+06	6.93152e+06	3.85204e+06	1.32591e+08	9.60863e+06	5.79836e+06	1.954e-08
6629_neg	2-Arachidonyl Glycerol ether	C23 H40 O3	400.268	5.519	399.261	Lipids and lipid-like molecules	1.44867e+06	1.01044e+06	1.36296e+06	1.49648e+06	1.40937e+06	382636	804139	641342	453620	499850	428575	410850	7.47795e+06	4.44735e+06	4.90921e+06	7.83002e+06	7.77315e+06	6.75946e+06	1.18509e+06	539729	6.53286e+06	1.9588e-08
5850_neg	N-(4-chlorophenethyl)-1-adamantanecarboxamide	C19 H24 Cl N O	271.153	5.044	316.151	_	7.95738e+06	5.03622e+06	8.97007e+06	1.38478e+07	1.55315e+07	1.32623e+07	688051	673727	768025	707354	383854	413733	1.0575e+06	2.4886e+06	2.7623e+06	2.99573e+06	2.36035e+06	4.89902e+06	1.07675e+07	605791	2.76058e+06	2.5219e-08
11166_neg	LPG 18:3	C24 H43 O9 P	506.264	8.829	505.257	Lipids and lipid-like molecules	212864	216817	347927	832091	322621	617658	9.20591e+06	9.94886e+06	3.87188e+06	4.89352e+06	5.98475e+06	5.27327e+06	3.11596e+06	2.82671e+06	3.4346e+06	6.27509e+06	7.49976e+06	5.90118e+06	424996	6.5297e+06	4.84222e+06	2.7327e-08
201_pos	Methyl dihydrojasmonate	C13 H22 O3	226.157	6.96	227.164	Lipids and lipid-like molecules	8.08377e+07	9.01335e+07	1.03625e+08	3.0429e+07	2.49802e+07	1.85757e+07	852285	2.46704e+06	667578	590974	1.18566e+06	1.19507e+06	3.01153e+06	552405	423137	425182	331752	375417	5.80969e+07	1.15977e+06	853238	2.9692e-08
18221_neg	LPC 15:0	C23 H48 N O7 P	527.323	9.116	526.315	Lipids and lipid-like molecules	106408	111359	126985	129093	128723	133666	288045	1.19608e+06	913051	534091	684794	509295	798991	769830	820535	1.4566e+06	1.24758e+06	1.06326e+06	122706	687559	1.02613e+06	3.425e-08
7116_pos	Guanine	C5 H5 N5 O	151.05	3.822	152.057	Organoheterocyclic compounds	1840288000	1334538983	5969841096	3183688026	2809293104	2680821730	2.15327e+08	272482617	6.52769e+07	1.14086e+08	6.36982e+07	6.73435e+07	8.01227e+08	1598718872	1783171928	1823666814	2299458689	1773552297	2.96975e+09	1.33036e+08	1.67997e+09	4.1175e-08
8415_pos	6-(Dimethylamino)purine	C7 H9 N5	163.085	6.093	327.178	Organoheterocyclic compounds	5.59711e+07	3.32799e+07	104171711	3.03175e+07	2.66379e+07	1.0431e+08	1.45832e+07	8.50753e+06	5.17089e+06	9.18195e+06	7.9803e+06	8.6208e+06	4.31141e+06	2.597e+06	2.90111e+06	2.45782e+06	4.14159e+06	3.17969e+06	5.91147e+07	9.00744e+06	3.26477e+06	4.3305e-08
286_neg	D-Mannose 6-phosphate	C6 H13 O9 P	260.029	1.33	259.022	Organic oxygen compounds	1.10195e+08	1.37216e+08	159367324	7.47458e+07	174750488	6.84372e+07	9.32728e+08	1086075542	8.15699e+08	9.80379e+08	6.83815e+08	1239134852	1.21429e+08	2.51589e+08	2.26415e+08	3.42048e+08	2.84151e+08	248745227	1.20785e+08	9.56305e+08	2.45729e+08	4.3755e-08
1338_neg	Butylparaben	C11 H14 O3	194.091	6.357	193.084	Benzenoids	4.42004e+07	3.75141e+07	3.51566e+07	4.90772e+07	5.01136e+07	4.03186e+07	4.48177e+06	4.17018e+06	3.01254e+06	1.83076e+06	809464	2.71173e+06	1.0791e+06	255885	256951	1.38529e+06	2.23216e+06	601300	4.27301e+07	2.83607e+06	968448	4.4639e-08
5734_neg	D-Xylulose 5-phosphate	C5 H11 O8 P	230.019	1.323	229.011	Organic oxygen compounds	1.19966e+06	1.31637e+06	776795	1.03752e+06	1.1486e+06	348375	1.4327e+07	2.4909e+07	1.17448e+07	1.5172e+07	1.19575e+07	2.84411e+07	852054	1.12827e+06	1.13648e+06	2.31193e+06	3.31115e+06	2.34758e+06	971220	1.77586e+07	1.84791e+06	4.7904e-08
1728_pos	N6-Isopentenyladenosine	C15 H21 N5 O4	335.16	5.909	336.167	Nucleosides, nucleotides, and analogues	1.30206e+07	1.1492e+07	1.01386e+07	1.50401e+07	1.97979e+07	1.24654e+07	631780	930761	501577	659292	856583	720140	1.55347e+06	2.33293e+06	3.03306e+06	6.54537e+06	1.00147e+07	7.17033e+06	1.36591e+07	716689	5.10831e+06	5.6961e-08
903_neg	6-nitro-1,3-dihydroisobenzofuran-1-one	C8 H5 N O4	179.021	5.158	178.014	_	7.26125e+07	6.59999e+07	1.38686e+08	125933845	1.13055e+08	1.27955e+08	1.01255e+07	2.12838e+07	2.0276e+07	1.55507e+07	3.90209e+07	3.03013e+07	2.30755e+06	2.68862e+06	4.55391e+06	1.06273e+07	8.07702e+06	5.09297e+06	1.07374e+08	2.27597e+07	5.55789e+06	5.7305e-08
15388_neg	Lysope 18:1	C23 H46 N O7 P	479.301	9.359	478.294	Lipids and lipid-like molecules	182616	171515	212461	392170	196510	395287	1.07122e+06	1.78168e+06	1.01772e+06	1.5211e+06	2.23208e+06	1.81715e+06	1.05412e+06	1.2408e+06	1.5385e+06	1.60127e+06	2.55569e+06	1.77869e+06	258426	1.57349e+06	1.62818e+06	6.4369e-08
84_pos	Dibutyl sebacate	C18 H34 O4	314.246	7.235	315.253	Lipids and lipid-like molecules	9.90153e+06	1.08549e+07	1.2126e+07	6.21333e+06	5.00276e+06	8.63858e+06	622612	1.35725e+06	590166	442218	870408	1.58087e+06	1.32565e+06	328633	238547	309650	408959	238901	8.78953e+06	910587	475058	7.2261e-08
19934_pos	PC O-16:0	C24 H50 N O7 P	495.332	9.359	496.34	Lipids and lipid-like molecules	2.1487e+06	1.97856e+06	2.61054e+06	2.21618e+06	1.90021e+06	3.86194e+06	6.1869e+06	1.43034e+07	9.57331e+06	1.10836e+07	1.93448e+07	1.9029e+07	1.25863e+07	1.24483e+07	1.57979e+07	1.78124e+07	2.53567e+07	1.87838e+07	2.45269e+06	1.32535e+07	1.71309e+07	7.7479e-08
157_neg	LPE 18:2	C23 H44 N O7 P	477.287	9.011	476.279	Lipids and lipid-like molecules	3.01898e+07	2.74927e+07	4.13631e+07	1.17071e+08	9.58738e+07	7.03411e+07	7.67198e+08	7.61666e+08	5.97317e+08	360209182	6.86773e+08	4.34562e+08	3.26053e+08	346839723	3.65395e+08	4.11884e+08	4.19306e+08	3.69026e+08	6.37219e+07	6.01288e+08	3.73084e+08	7.9664e-08
16617_neg	LPC 16:1	C24 H48 N O7 P	539.322	8.924	538.315	Lipids and lipid-like molecules	153012	174583	191275	175175	174846	170282	1.5896e+06	1.98843e+06	721404	675238	1.16958e+06	934293	1.10221e+06	803419	835781	1.62777e+06	2.4829e+06	1.55587e+06	173195	1.17976e+06	1.40132e+06	8.1911e-08
1672_pos	Adenosine 3'5'-cyclic monophosphate	C10 H12 N5 O6 P	329.053	2.26	330.06	Nucleosides, nucleotides, and analogues	1.42068e+08	5.86925e+07	349984608	375344847	3.42208e+08	3.86498e+08	8.29704e+06	5.56075e+06	6.36123e+06	8.27114e+06	5.13346e+06	5.14612e+06	8.11256e+07	1.73856e+08	1.92344e+08	5.33275e+08	9.34276e+08	3.95596e+08	2.75799e+08	6.46162e+06	3.85079e+08	8.5924e-08
80_neg	Corchorifatty acid F	C18 H32 O5	328.225	7.106	327.218	Lipids and lipid-like molecules	8.34882e+08	7.46286e+08	9.16351e+08	3.0054e+08	2.63662e+08	5.14879e+07	2.88358e+07	1.72395e+07	1.22829e+07	1.12935e+07	1.63817e+07	1.67878e+07	4.61399e+06	5.46867e+06	5.07747e+06	1.15732e+07	8.21516e+06	6.07643e+06	5.18868e+08	1.71369e+07	6.8375e+06	1.1118e-07
8768_neg	Dl-Glyceraldehyde3-phosphate	C3 H7 O6 P	169.998	5.529	168.991	_	687454	532997	760077	507145	455486	473102	1.1499e+06	917107	648667	542402	612854	594750	1.0909e+07	1.7444e+06	7.70391e+06	6.18872e+06	4.40469e+06	9.65502e+06	569377	744281	6.76762e+06	2.0022e-07
12171_neg	Quinoline-4-carboxylic acid	C10 H7 N O2	173.047	5.301	172.04	Organoheterocyclic compounds	4.92006e+06	4.26213e+06	7.94925e+06	4.52888e+06	4.69504e+06	3.59629e+06	2.4301e+08	2.00472e+08	5.11663e+07	4.97376e+07	3.29477e+07	6.51354e+07	1.1837e+08	6.46641e+07	1.30171e+08	1.47448e+08	3.7709e+08	8.07314e+07	4.99194e+06	1.07078e+08	1.53079e+08	2.0701e-07
9_neg	Azelaic acid	C9 H16 O4	188.104	5.909	187.097	Lipids and lipid-like molecules	2644839436	6583241856	9753039960	1338894709	1030812046	1589003239	3.41866e+08	2.09767e+08	1.60899e+08	1.38097e+08	1.88287e+08	242178098	1.34009e+08	9.86944e+07	8.9436e+07	1.14631e+08	175716934	6.42537e+07	3.82331e+09	2.13516e+08	1.1279e+08	2.4252e-07
1980_neg	11(E)-Eicosenoic Acid	C20 H38 O2	310.287	11.436	309.28	Lipids and lipid-like molecules	1.04008e+07	1.48524e+07	2.36911e+07	3.65235e+07	2.71308e+07	1.32814e+07	6.97193e+06	4.79268e+06	5.37586e+06	3.57347e+06	5.10704e+06	8.15282e+06	1.04763e+06	2.79559e+06	1.27333e+06	2.89073e+06	2.16818e+06	1.05391e+06	2.098e+07	5.6623e+06	1.87156e+06	2.8691e-07
1740_pos	N-2-Hydroxycyclopentyladenosine	C15 H21 N5 O5	351.154	5.44	352.162	Nucleosides, nucleotides, and analogues	1.15203e+07	9.42616e+06	1.77289e+07	1.59741e+07	1.80396e+07	7.45312e+06	562835	1.07582e+06	430998	567979	574547	612014	3.52212e+06	734246	1.06121e+06	3.10764e+06	6.17057e+06	2.91642e+06	1.3357e+07	637365	2.9187e+06	3.036e-07
2011_pos	Guanosine-3',5'-cyclic monophosphate	C10 H12 N5 O7 P	345.048	2.556	346.055	Nucleosides, nucleotides, and analogues	123886690	7.15887e+07	3.41037e+08	271458112	2.76642e+08	3.67743e+08	7.4181e+06	4.21782e+06	4.78074e+06	1.52298e+07	7.88544e+06	7.54066e+06	7.59453e+07	2.0463e+08	2.13226e+08	7.17335e+08	1273113548	5.98269e+08	2.42059e+08	7.84543e+06	5.13753e+08	3.3545e-07
9614_pos	Cytosine	C4 H5 N3 O	111.044	1.446	112.051	Organoheterocyclic compounds	1.41824e+08	1.0921e+08	4.72712e+08	2.59728e+08	1.66165e+08	1.21509e+08	2.89494e+07	1.55331e+07	2.07607e+07	2.35863e+07	2.61248e+07	2.8339e+07	1.00877e+08	1.39998e+08	1.46449e+08	1.073e+08	1.61214e+08	7.28201e+07	2.11858e+08	2.38822e+07	1.21443e+08	3.432e-07
1677_pos	N6-Me-dA	C11 H15 N5 O3	265.116	1.398	266.123	Nucleosides, nucleotides, and analogues	6.33874e+07	6.99057e+07	2.48063e+07	4.6254e+07	6.58437e+07	5.53958e+07	4.18462e+07	1.77873e+08	5.15031e+07	5.78172e+07	4.39019e+07	130870161	2.9204e+08	5.21765e+08	5.88978e+08	8.19141e+08	4.63365e+08	5.42908e+08	5.42655e+07	8.39686e+07	5.38033e+08	5.4106e-07
8546_pos	Kinetin	C10 H9 N5 O	237.064	2.181	238.071	Organoheterocyclic compounds	1.90552e+07	1.88924e+07	8.22551e+06	5.33804e+06	5.52734e+06	4.81647e+06	1.05281e+07	1.84993e+07	1.04238e+07	5.67077e+06	4.53552e+06	6.79909e+06	1.52033e+08	2.07206e+08	2.42588e+08	1.01302e+08	5.48687e+07	8.37031e+07	1.03092e+07	9.40944e+06	1.40283e+08	5.7221e-07
7057_pos	Nicotinamide	C6 H6 N2 O	122.048	2.105	123.056	Organoheterocyclic compounds	217248651	2.11196e+08	232721905	2.35329e+08	2.274e+08	486625697	9.57742e+08	1889408133	6.86128e+08	8.77278e+08	1320875848	1214530603	1174931404	1456116412	1556791149	2891036779	4421179096	1948717907	2.6842e+08	1.15766e+09	2.24146e+09	6.0201e-07
12057_neg	LPE 15:0	C20 H42 N O7 P	439.269	8.929	438.262	Lipids and lipid-like molecules	119061	135846	148834	303188	189508	289233	785818	1.37221e+06	562459	528856	940937	671419	1.16846e+06	1.0732e+06	1.09262e+06	2.3416e+06	3.12727e+06	1.31384e+06	197612	810283	1.68616e+06	6.1887e-07
3076_pos	L-Alanyl-L-Lysine	C9 H19 N3 O3	217.143	4.905	218.15	Organic acids and derivatives	241352	786288	214888	3.16795e+06	2.40088e+06	1.84799e+06	7.45793e+06	9.14576e+06	1.47712e+07	7.85333e+07	2.99248e+07	2.14189e+07	4.97e+07	7.52871e+07	7.54965e+07	2.62111e+08	246084976	3.27138e+08	1.44322e+06	2.68753e+07	1.72636e+08	7.9981e-07
40_pos	Arachidonoyl amide	C20 H33 N O	303.254	9.867	304.261	Lipids and lipid-like molecules	61726249249	63171678810	59742088601	61331044202	61928686282	54865356833	110000000000	102000000000	101000000000	96954039482	127000000000	125000000000	49353038503	62144914553	66241122446	72536639186	74615007185	48111298849	6.04609e+10	110325673247	6.2167e+10	8.9142e-07
7234_neg	GDP	C10 H15 N5 O11 P2	443.026	1.33	442.019	Nucleosides, nucleotides, and analogues	1.05762e+06	1.11131e+06	771850	1.00697e+06	1.14031e+06	754555	1.05504e+07	1.49245e+07	4.9346e+06	8.50227e+06	5.50699e+06	3.59174e+06	2.4161e+06	5.36642e+06	4.2514e+06	4.78168e+06	3.11825e+06	2.1251e+06	973770	8.00174e+06	3.67649e+06	8.9531e-07
1939_pos	NAD+	C21 H27 N7 O14 P2	663.11	4.59	332.562	Nucleosides, nucleotides, and analogues	183800	191197	198479	221895	246492	647655	1.33909e+06	2.47483e+06	1.87272e+06	1.76544e+06	1.723e+06	2.07292e+06	819693	417385	334676	238859	264679	213290	281586	1.87467e+06	381430	9.0749e-07
1572_pos	Oleamide	C18 H35 N O	281.272	9.87	282.279	Lipids and lipid-like molecules	82018695687	84175915797	86334793923	80628316307	76618818111	75639925897	149000000000	132000000000	137000000000	122000000000	171000000000	163000000000	62688578850	78975424216	81894578940	93387185175	96404926258	62982176668	80902744287	1.45667e+11	7.93888e+10	1.0003e-06
3852_neg	11(Z),14(Z)-Eicosadienoic Acid	C20 H36 O2	308.271	10.855	307.264	Lipids and lipid-like molecules	9.703e+06	6.85867e+06	1.31531e+07	1.09965e+07	7.15204e+06	3.02021e+06	4.26952e+06	2.39927e+06	2.09409e+06	1.5281e+06	1.90626e+06	2.95133e+06	636948	1.13743e+06	497078	1.20218e+06	973106	382640	8.4806e+06	2.52476e+06	804898	1.0322e-06
7431_neg	IDP	C10 H14 N4 O11 P2	428.014	3.884	427.006	Nucleosides, nucleotides, and analogues	1.50013e+07	7.66349e+06	4.52342e+07	2.86366e+07	2.37816e+07	1.49477e+07	3.94456e+06	865162	770660	787767	1.12452e+06	963611	4.29477e+06	1.36748e+07	1.46246e+07	1.86859e+07	2.20893e+07	1.34313e+07	2.25441e+07	1.40938e+06	1.44668e+07	1.2658e-06
18_neg	Caffeic acid	C9 H8 O4	180.042	5.464	179.034	Phenylpropanoids and polyketides	1.68211e+06	1.33637e+06	2.25992e+06	1.56845e+06	1.14874e+06	5.63652e+06	2725977482	3.80966e+08	3.33492e+08	1.21517e+08	1.73444e+08	1.74639e+08	1.85319e+08	5.75417e+07	8.49318e+08	2336005853	8325128875	3.5464e+08	2.27202e+06	6.51673e+08	2.01799e+09	1.393e-06
27_pos	Eicosapentaenoic acid	C20 H30 O2	308.235	7.901	309.242	Lipids and lipid-like molecules	1166169459	1038671164	8.48765e+08	3.07837e+08	2.29553e+08	3.49716e+07	2.2936e+07	8.58922e+06	5.41393e+06	4.48686e+06	7.66012e+06	8.57978e+06	6.66997e+06	1.12869e+07	1.39486e+07	3.06393e+06	5.83161e+06	3.51769e+06	6.04328e+08	9.61098e+06	7.38644e+06	1.4084e-06
2284_pos	N6,N6,N6-Trimethyl-L-lysine	C9 H20 N2 O2	188.153	1.281	189.16	Organic acids and derivatives	1.05572e+08	1.11076e+08	9.83728e+07	1.47588e+08	1.2128e+08	7.23774e+07	3.0548e+08	4.42295e+08	2.53993e+08	2.35575e+08	3.36467e+08	4.61599e+08	1.11603e+08	1.21258e+08	1.36513e+08	1.72807e+08	1.62316e+08	1.11999e+08	1.09378e+08	3.39235e+08	1.36083e+08	1.4503e-06
2992_pos	3-Succinoylpyridine	C9 H9 N O3	179.058	5.198	180.066	Organic acids and derivatives	4.27043e+08	2.93222e+08	7.18938e+08	5.14257e+08	3.54024e+08	1.82906e+07	9.93856e+06	6.05596e+06	5.39323e+06	2.76376e+06	6.58365e+06	7.17972e+06	9.88005e+06	9.05698e+06	1.04744e+07	1.16197e+07	1.40153e+07	7.1343e+06	3.87629e+08	6.31915e+06	1.03635e+07	1.4955e-06
3447_pos	Ala-Leu	C9 H18 N2 O3	202.132	4.809	203.139	Organic acids and derivatives	2.13534e+07	1.223e+07	3.40335e+07	3.46463e+07	2.85262e+07	1.96382e+07	4.55625e+06	3.01945e+07	2.68979e+06	4.74834e+06	2.49421e+06	4.99589e+06	7.45298e+07	8.78104e+07	1.18051e+08	1.03432e+08	8.4778e+07	8.46434e+07	2.50713e+07	8.27982e+06	9.22075e+07	1.7753e-06
5506_pos	Spermine	C10 H26 N4	202.216	1.008	203.223	Organic nitrogen compounds	3.25165e+07	3.1852e+07	4.82554e+07	1.998e+07	6.24932e+07	4.5299e+07	7.07833e+06	6.92796e+06	6.23502e+06	1.23404e+07	3.93186e+06	2.58573e+06	4.25782e+07	7.37987e+07	7.43057e+07	2.75418e+07	4.43106e+07	2.75253e+07	4.0066e+07	6.51655e+06	4.83434e+07	2.0269e-06
14526_neg	Pyridoxine O-Glucoside	C14 H21 N O8	331.127	2.188	330.119	Organoheterocyclic compounds	3.18477e+06	1.59796e+06	1.72387e+06	2.29935e+06	1.96077e+06	1.98647e+06	5.74177e+06	7.94829e+06	5.74961e+06	9.19761e+06	1.27245e+07	1.20253e+07	2.17981e+06	2.28052e+06	2.22486e+06	2.33523e+06	3.06867e+06	4.9708e+06	2.12553e+06	8.89785e+06	2.84332e+06	2.0936e-06
15085_neg	LPE 14:0	C19 H40 N O7 P	425.254	8.485	424.247	Lipids and lipid-like molecules	323221	218337	599929	186950	141161	123468	1.12362e+06	1.62431e+06	926115	479136	774039	686426	1.6314e+06	1.41074e+06	1.71793e+06	1.84682e+06	2.13484e+06	1.5917e+06	265511	935607	1.72224e+06	2.1394e-06
830_neg	(+/-)9-HpODE	C18 H32 O4	312.23	9.02	311.223	_	1.78238e+08	295090415	2.62355e+08	3.67933e+07	4.36935e+07	1.0159e+07	1.54944e+07	7.4981e+06	2.47256e+06	1.35998e+06	1.32424e+06	1.25955e+06	1.04072e+06	1.03087e+06	611678	560901	547676	462393	1.37722e+08	4.90147e+06	709040	2.2222e-06
198_pos	Linalool	C10 H18 O	154.136	7.179	155.143	Lipids and lipid-like molecules	1.0651e+08	1.01368e+08	1.19076e+08	3.00485e+07	23775784	9.6273e+06	5.07524e+06	3.33198e+06	1.20128e+06	2.28717e+06	1.7908e+06	1.83242e+06	2.63973e+06	3.24892e+06	2.49997e+06	1.99182e+06	1.88739e+06	677836	6.50676e+07	2.58648e+06	2.15761e+06	2.3401e-06
9131_neg	5-Hydroxytryptophol	C10 H11 N O2	177.078	5.086	222.077	Organoheterocyclic compounds	623090	457864	378507	522292	642247	3.64425e+06	484850	496076	563412	520836	754942	304638	1.76871e+07	3.86971e+06	5.20235e+06	1.46731e+07	8.70146e+06	4.16686e+07	1.04471e+06	520793	1.53004e+07	2.6662e-06
2120_neg	LPG 16:0	C22 H45 O9 P	484.28	10.092	483.273	Lipids and lipid-like molecules	3.95688e+06	4.51371e+06	6.0904e+06	1.26828e+07	7.43819e+06	8.23e+06	8.18984e+07	9.11748e+07	3.94006e+07	6.91546e+07	173458523	9.32893e+07	1.99836e+07	2.09401e+07	2.83964e+07	7.54564e+07	1.06948e+08	5.83272e+07	7.152e+06	9.1396e+07	5.16752e+07	2.8036e-06
1932_pos	Cytidine 5'-Monophosphate-N-Acetylneuraminic Acid	C20 H31 N4 O16 P	614.146	4.709	308.08	Nucleosides, nucleotides, and analogues	6.50805e+06	3.32683e+06	8.65208e+06	3.99373e+06	6.53713e+06	4.85035e+06	506884	533106	413845	1.30412e+06	531173	544427	2.2551e+06	1.89316e+06	1.04159e+06	978161	585006	418207	5.64469e+06	638925	1.1952e+06	2.9162e-06
286_pos	Avocadyne 1-acetate	C19 H34 O4	308.235	7.199	309.242	Lipids and lipid-like molecules	1.64191e+08	1.66428e+08	191747208	4.28711e+07	3.97569e+07	2.75108e+07	1.08139e+07	8.76466e+06	1.77019e+06	2.14658e+06	3.41028e+06	2.83625e+06	6.29433e+06	4.33712e+06	3.77265e+06	3.8267e+06	2.81904e+06	959916	1.05418e+08	4.95698e+06	3.66829e+06	2.9613e-06
3764_neg	Arginine	C6 H14 N4 O2	174.111	1.738	173.103	Organic acids and derivatives	1.5173e+07	2.00482e+07	1.93752e+07	4.65423e+07	4.25552e+07	2.95588e+07	7.24761e+07	9.71584e+07	1.05949e+08	1.16028e+08	1.30028e+08	9.39912e+07	2.01652e+07	1.94791e+07	19495116	2.49117e+07	1.41986e+07	4.08113e+07	2.88754e+07	1.02605e+08	2.31768e+07	2.986e-06
941_pos	Arachidonic acid	C20 H32 O2	304.24	8.563	305.248	Lipids and lipid-like molecules	1.141e+07	1.18055e+07	9.35421e+06	4.07366e+06	2.71503e+06	2.19917e+06	459507	489451	401638	431130	1.36232e+06	546795	254026	281403	293831	1.0755e+06	647135	288046	6.92626e+06	615141	473324	3.0952e-06
1844_neg	4-Pyridoxic acid	C8 H9 N O4	183.052	5.054	182.045	Organoheterocyclic compounds	5.14799e+06	3.08831e+06	3.05589e+06	5.08046e+06	9.26667e+06	8.07046e+06	6.53592e+06	6.38014e+06	5.64553e+06	7.20804e+06	8.33543e+06	6.87624e+06	1.41517e+07	1.68927e+07	2.06603e+07	2.57173e+07	2.74259e+07	2.6922e+07	5.6183e+06	6.83022e+06	2.19617e+07	3.1117e-06
15503_neg	LPA 14:0	C17 H35 O7 P	382.212	8.882	381.204	Lipids and lipid-like molecules	245738	233493	540093	1.50736e+06	1.05236e+06	719667	8.6787e+06	1.36889e+07	7.84022e+06	3.4074e+06	6.21872e+06	5.71861e+06	1.22902e+06	1.10979e+06	1.80682e+06	1.31009e+06	1.99979e+06	851773	716452	7.5921e+06	1.38455e+06	3.5148e-06
324_neg	LysoPE 18:2	C23 H44 N O7 P	477.286	9.225	476.279	Lipids and lipid-like molecules	3.27719e+08	2.79818e+08	4.49802e+08	4.22342e+08	2.63756e+08	1.33636e+08	7.76817e+07	1.02116e+08	6.19458e+07	9.98035e+07	1.33294e+08	1.08642e+08	3.23185e+07	2.59822e+07	3.43357e+07	6.72359e+07	7.66698e+07	6.56989e+07	3.12846e+08	9.72471e+07	5.03735e+07	3.566e-06
8652_neg	8-Bromoguanosine	C10 H12 Br N5 O5	361.003	2	406.001	Nucleosides, nucleotides, and analogues	5.17519e+06	5.08006e+06	5.10805e+06	5.20599e+06	5.93627e+06	5.62781e+06	1.62714e+07	1.92886e+07	1.62809e+07	1.56494e+07	1.07214e+07	1.87168e+07	6.97092e+06	1.15356e+07	1.13223e+07	5.51325e+06	5.97879e+06	5.26373e+06	5.35556e+06	1.61547e+07	7.76409e+06	3.587e-06
2270_neg	Diflorasone	C22 H28 F2 O5	410.191	6.454	409.184	Lipids and lipid-like molecules	5.79664e+07	2.27917e+07	9.37796e+06	7.66973e+06	7.99118e+06	686435	435914	422981	388203	377430	527212	497579	168609	185854	182651	235257	268510	197727	1.77472e+07	441553	206435	3.8288e-06
81_neg	Elaidic acid	C18 H34 O2	282.256	10.602	281.249	Lipids and lipid-like molecules	6.2197e+08	8.50061e+08	9.94758e+08	1304677453	1139354495	6.23053e+08	650113715	5.13531e+08	4.89913e+08	3.54311e+08	5.40309e+08	1122303417	1.45538e+08	2.73471e+08	1.55283e+08	2.50619e+08	2.52195e+08	1.30935e+08	9.22312e+08	6.11747e+08	2.0134e+08	4.1048e-06
7479_pos	Dihydrothymine	C5 H8 N2 O2	128.059	1.408	129.066	Organoheterocyclic compounds	1.67469e+08	2.38895e+08	1.8037e+08	1.91089e+08	273886482	1.72563e+08	3.78048e+08	4.363e+08	4.97641e+08	2.57009e+08	1.984e+08	2.56816e+08	2008671677	1827830525	1880653621	8.4533e+08	6.42707e+08	6.39616e+08	2.04046e+08	3.37369e+08	1.30747e+09	4.6356e-06
67_neg	Citraconic acid	C5 H6 O4	130.025	1.59	129.018	Lipids and lipid-like molecules	1459097627	1491841047	1084729196	1795332524	1887365369	1763131549	5.14613e+08	3.37445e+08	4.88009e+08	4.10772e+08	4.814e+08	1.31437e+08	6.86808e+08	7.02155e+08	5.77001e+08	6.16921e+08	6.47914e+08	5.71354e+08	1580249552	3.93946e+08	6.33692e+08	4.9145e-06
16574_neg	N4-Acetylcytidine	C11 H15 N3 O6	285.096	3.82	284.089	Nucleosides, nucleotides, and analogues	6.87642e+06	3.87344e+06	2.35455e+07	1.6931e+07	1.44495e+07	1.42607e+07	1.42616e+06	1.42635e+06	1.25313e+06	1.31503e+06	1.83259e+06	1.56288e+06	2.96177e+06	7.53222e+06	8.35942e+06	9.53687e+06	1.03561e+07	1.11889e+07	1.33228e+07	1.46936e+06	8.32255e+06	5.0095e-06
34_neg	Palmitic acid	C16 H32 O2	256.24	10.395	255.233	Lipids and lipid-like molecules	2351836583	1754039777	2693678302	1312558493	1087769647	784988029	7.72106e+08	6.28754e+08	6.22989e+08	4.55091e+08	741013132	9.95266e+08	1.88127e+08	4.25906e+08	2.09058e+08	4.13613e+08	2.80192e+08	154459702	1.66415e+09	7.02537e+08	2.78559e+08	5.3972e-06
1275_neg	Uridine	C9 H12 N2 O6	244.069	2.388	243.062	Nucleosides, nucleotides, and analogues	158720995	1.06873e+08	3.22508e+08	3.62882e+08	2.52e+08	2.08281e+08	3.09815e+07	2.22495e+07	1.84666e+07	1.52939e+07	1.78454e+07	1.5702e+07	1.77725e+07	4.46707e+07	4.86257e+07	9.70507e+07	128321252	1.24947e+08	2.35211e+08	2.00898e+07	7.68981e+07	5.5871e-06
727_pos	Methyl palmitate	C17 H34 O2	287.282	6.686	288.29	Lipids and lipid-like molecules	1.50007e+06	1.92069e+06	1.61521e+06	2.05631e+06	1.31192e+06	1.47664e+06	5.77792e+06	4.27137e+06	3.5122e+06	7.01165e+06	4.36097e+06	3.73785e+06	2.01871e+06	1.1554e+06	1.73894e+06	1.92677e+06	2.80618e+06	1.23184e+06	1.64681e+06	4.77866e+06	1.81297e+06	6.1284e-06
223_neg	Glycine anhydride	C4 H6 N2 O2	114.042	1.308	113.034	Organic acids and derivatives	3.08468e+08	3.67194e+08	3.09969e+08	4.02207e+08	5.3944e+08	5.50704e+08	6.3572e+08	7.73248e+08	8.17291e+08	9.82225e+08	7.82454e+08	744768344	3.95682e+08	3.72826e+08	3.67852e+08	4.19333e+08	364664203	4.48908e+08	4.12997e+08	7.89284e+08	3.94878e+08	6.2283e-06
1495_pos	Glycerol 1-hexadecanoate	C19 H38 O4	330.277	9.057	331.285	Lipids and lipid-like molecules	3.3835e+06	4.06476e+06	6.0085e+06	3.9349e+06	5.34635e+06	4.67676e+06	1.00501e+07	8.94413e+06	8.05947e+06	8.69974e+06	1.30125e+07	1.08674e+07	4.51997e+06	4.99652e+06	5.90923e+06	5.88627e+06	7.06024e+06	5.60449e+06	4.56913e+06	9.93889e+06	5.66279e+06	6.2326e-06
309_pos	alpha-Farnesene	C15 H24	204.188	9.888	205.195	Lipids and lipid-like molecules	3.01156e+07	1.73932e+07	3.31573e+07	2.07225e+07	2.55278e+07	2.78471e+07	4.18944e+07	5.10848e+07	5.5292e+07	4.50468e+07	6.66549e+07	6.14163e+07	2.13564e+07	2.70602e+07	1.96959e+07	3.15429e+07	2.39891e+07	1.96957e+07	2.57939e+07	5.35649e+07	2.389e+07	7.3603e-06
22676_neg	Indoxylsulfuric acid	C8 H7 N O4 S	213.009	5.252	212.002	Organic acids and derivatives	463155	477226	491350	600595	544752	822353	962703	923225	736087	1.1442e+06	1.80729e+06	866574	325780	467831	360924	326187	276165	204116	566572	1.07335e+06	326834	8.1282e-06
1844_pos	ADP-ribose	C15 H23 N5 O14 P2	559.071	1.455	560.078	Nucleosides, nucleotides, and analogues	2.09311e+06	2.22418e+06	2.22753e+06	2.63305e+06	3.01674e+06	3.779e+06	2.07855e+07	6.38758e+06	2.26451e+07	1.78262e+07	1.30134e+07	2.48879e+07	1.49095e+07	2.14266e+07	2.23946e+07	8.02899e+06	1.04831e+07	5.4605e+06	2.66227e+06	1.75909e+07	1.37839e+07	8.8624e-06
8613_pos	2,6-Dihydroxypurine	C5 H4 N4 O2	152.034	3.752	153.041	Organoheterocyclic compounds	4.91947e+07	3.26858e+07	1.29299e+08	8.8195e+07	7.3807e+07	8.07723e+07	1.15687e+07	3.41062e+07	5.89086e+06	7.1179e+06	7.18105e+06	6.51321e+06	3.12568e+07	4.64331e+07	4.92381e+07	4.77279e+07	6.10699e+07	4.58935e+07	7.5659e+07	1.2063e+07	4.69365e+07	1.0113e-05
19576_neg	LPC 16:2	C24 H46 N O7 P	537.307	8.374	536.3	Lipids and lipid-like molecules	120544	120625	127171	134278	147028	143283	320387	319658	283618	287965	437245	415485	353254	337035	401503	932150	1.14955e+06	1.18415e+06	132155	344060	726274	1.0462e-05
2705_pos	α-Aspartylphenylalanine	C13 H16 N2 O5	280.106	5.385	281.113	Organic acids and derivatives	8.6936e+07	8.35106e+07	9.49441e+07	1.74727e+08	1.78439e+08	1.80265e+08	2.29486e+07	4.17272e+07	3.39767e+07	3.09048e+07	1.42407e+07	1.32875e+07	9.49113e+07	6.04714e+07	6.09963e+07	5.14975e+07	4.10295e+07	7.68222e+07	1.33137e+08	2.61809e+07	6.4288e+07	1.0572e-05
6391_neg	LPC 16:0	C24 H50 N O7 P	541.338	9.375	540.33	Lipids and lipid-like molecules	188767	294345	356713	2.00678e+06	1.25957e+06	2.10482e+06	6.01671e+06	8.99736e+06	6.13729e+06	5.71943e+06	1.02586e+07	9.7585e+06	5.02609e+06	5.95308e+06	7.15387e+06	7.65317e+06	1.04746e+07	7.78912e+06	1.03517e+06	7.81465e+06	7.34166e+06	1.0826e-05
108_pos	Citral	C10 H16 O	152.12	8.728	153.127	Lipids and lipid-like molecules	2.33776e+07	1.36757e+07	1.09895e+08	1.2846e+08	8.20983e+07	3.40759e+07	7.8162e+06	8.74093e+06	1.10246e+07	8.33739e+06	1.06136e+07	1.07812e+07	6.98606e+06	5.11966e+06	4.91737e+06	5.69977e+06	5.65701e+06	4.02888e+06	6.52637e+07	9.55232e+06	5.40146e+06	1.1883e-05
2458_neg	(+/-)8(9)-DiHET	C20 H34 O4	338.243	10.832	337.236	_	1.24821e+07	1.09831e+07	2.51164e+07	5.68568e+06	5.07058e+06	3.11097e+06	4.04638e+06	3.3346e+06	2.57371e+06	1.70024e+06	2.81435e+06	3.03998e+06	609228	1.24997e+06	812892	1.297e+06	1.09233e+06	331638	1.04081e+07	2.91821e+06	898843	1.3152e-05
10721_neg	MGDG O-28:6_18:1	C55 H94 O9	958.72	10.599	957.713	Lipids and lipid-like molecules	750300	1.25055e+06	1.20101e+06	2.21711e+06	1.79133e+06	248921	248924	245750	227520	234938	341588	720336	93487.4	121270	114188	130274	127860	105892	1.2432e+06	336509	115495	1.3445e-05
396_pos	Obacunone	C26 H30 O7	454.198	6.093	455.205	Lipids and lipid-like molecules	3.90648e+07	3.34776e+07	1.90971e+07	9.78568e+06	2.03312e+07	8.36726e+06	3.45975e+06	5.22493e+06	2.63628e+06	4.00035e+06	3.60284e+06	3.59514e+06	2.90073e+06	1.17435e+06	1.70278e+06	2.82001e+06	4.44093e+06	5.12854e+06	2.16873e+07	3.75321e+06	3.02789e+06	1.4039e-05
14203_neg	Homovanillic acid	C9 H10 O4	182.057	5.788	163.039	Benzenoids	7.08239e+06	6.43224e+06	6.35483e+06	7.31436e+06	6.59047e+06	8.82034e+06	1.21968e+07	9.80056e+06	8.27874e+06	8.8789e+06	1.05698e+07	9.93946e+06	1.5682e+07	1.50827e+07	1.58189e+07	1.02117e+07	1.13948e+07	1.1955e+07	7.09911e+06	9.94404e+06	1.33575e+07	1.4979e-05
119_pos	Coenzyme Q2	C19 H26 O4	318.187	10.009	319.194	Lipids and lipid-like molecules	1.07064e+08	4.13502e+07	1.33546e+08	113088734	8.33726e+07	4.65223e+07	3.35975e+07	1.55136e+07	2.03533e+07	1.30405e+07	1.22979e+07	2.95981e+07	1.2546e+07	1.54465e+07	1.54573e+07	2.31675e+07	2.52063e+07	2.1431e+07	8.74907e+07	2.07335e+07	1.88758e+07	1.5149e-05
7609_pos	Lipoic acid	C8 H14 O2 S2	206.044	1.236	207.051	Organoheterocyclic compounds	8.42742e+06	1.17448e+07	7.99984e+06	9.60653e+06	6.19405e+06	1.31911e+07	9.45383e+07	1.99479e+08	7.81725e+07	4.92115e+07	5.38144e+07	86274610	6.17648e+07	1.49501e+07	1.10347e+07	1.4719e+07	6.44488e+06	7.74748e+06	9.5273e+06	9.35818e+07	1.94435e+07	1.5294e-05
6327_pos	Pantothenic acid	C9 H17 N O5	219.111	5.15	220.118	Organic oxygen compounds	1519496150	2512664994	6.72895e+08	2257855561	2093404505	2495244427	5.34583e+08	602087973	6.89144e+08	6.58569e+08	2.78302e+08	4.29511e+08	1965729336	2153569701	2223315946	1612467861	1608973136	2123940085	1.92526e+09	5.32033e+08	1.948e+09	1.5706e-05
3513_neg	(+/-)-Abscisic acid	C15 H20 O4	264.136	5.867	263.129	Lipids and lipid-like molecules	5.80262e+06	3.79927e+06	4.37244e+06	2.87676e+06	2.32555e+06	2.6659e+06	880514	844755	747129	1.08137e+06	612646	543893	2.5884e+06	2.18874e+06	2.86994e+06	8.71624e+06	7.01643e+06	1.11394e+07	3.64042e+06	785050	5.75319e+06	1.5726e-05
392_neg	Maleic acid	C4 H4 O4	116.01	2.471	115.002	Organic acids and derivatives	6.18129e+08	5.10486e+08	4.03705e+08	450378381	4.91272e+08	1229563126	1.86206e+08	2.0263e+08	2.36723e+08	1.91949e+08	1.65753e+08	1.87176e+08	3.28514e+08	3.3851e+08	3.27412e+08	2.98694e+08	2.58826e+08	4.70676e+08	6.17256e+08	1.95073e+08	3.37105e+08	1.8839e-05
137_pos	cis,cis-Muconic acid	C6 H6 O4	142.027	2.146	143.034	Lipids and lipid-like molecules	5.4402e+08	5.59346e+08	7.34494e+08	6.97269e+08	7.22029e+08	5.98418e+08	1641924947	1363036390	9.18066e+08	1474243194	1961368646	1684236737	2.22255e+08	355531633	3.31659e+08	3.66939e+08	1003571787	2.89838e+08	6.42596e+08	1.50715e+09	4.28299e+08	2.0241e-05
4346_neg	MGDG O-24:4_16:0	C49 H88 O9	880.673	10.398	879.666	Lipids and lipid-like molecules	1.23878e+07	8.45046e+06	1.18794e+07	7.55607e+06	6.40733e+06	3.85709e+06	3.34712e+06	2.30405e+06	2.57684e+06	1.42022e+06	2.49957e+06	4.04671e+06	584206	2.08406e+06	624991	1.73819e+06	796725	215715	8.42303e+06	2.69909e+06	1.00731e+06	2.0655e-05
5296_pos	S-(Methyl)Glutathione	C11 H19 N3 O6 S	321.099	2.807	322.107	Organic acids and derivatives	4.27599e+07	3.13118e+07	4.17995e+07	5.75306e+07	3.96471e+07	4.31898e+07	2.38097e+07	1.75721e+07	2.06641e+07	3.16049e+07	1.49718e+07	2.26485e+07	3.75757e+07	4.00333e+07	4.40488e+07	4.68718e+07	5.82813e+07	4.52175e+07	4.27065e+07	2.18785e+07	4.53381e+07	2.0748e-05
1866_neg	Sinapinic acid	C11 H12 O5	224.068	5.528	223.061	Phenylpropanoids and polyketides	5.14141e+06	395927	598999	785833	2.21488e+06	5.07085e+06	7.04829e+07	3.49983e+07	1.33609e+07	1.96794e+07	1.81186e+07	4.2996e+07	1.54856e+07	9.94347e+06	3.31099e+07	4.81231e+07	7.90185e+07	3.4323e+07	2.36798e+06	3.32727e+07	3.66673e+07	2.0864e-05
9740_neg	3-Methyluridine	C10 H14 N2 O6	258.085	4.732	257.077	Nucleosides, nucleotides, and analogues	5.67478e+06	3.62914e+06	1.10912e+07	1.15444e+07	9.30673e+06	3.57212e+06	2.25034e+06	1.31997e+06	1.29872e+06	2.20325e+06	1.55097e+06	1.73035e+06	3.6699e+06	8.05209e+06	5.86796e+06	5.10524e+06	4.95871e+06	6.15759e+06	7.46972e+06	1.7256e+06	5.63525e+06	2.1948e-05
4458_neg	N2-Methylguanosine	C11 H15 N5 O5	297.107	4.962	296.099	Nucleosides, nucleotides, and analogues	1.05894e+07	1.14113e+07	1.70665e+07	2.54378e+07	2.24498e+07	12810565	4.57792e+06	4.25151e+06	5.55381e+06	3.78714e+06	1.19659e+06	2.78436e+06	6.70468e+06	1.03553e+07	9.72906e+06	9.48991e+06	7.81484e+06	1.00497e+07	1.66276e+07	3.69189e+06	9.02392e+06	2.218e-05
141_neg	Stearic acid	C18 H36 O2	284.272	11.263	283.264	Lipids and lipid-like molecules	5.66554e+08	5.14333e+08	8.04308e+08	4.40218e+08	3.50184e+08	3.61861e+08	5.55178e+08	5.24679e+08	511901486	3.83098e+08	6.20575e+08	578544391	1.24465e+08	2.65484e+08	1.36768e+08	284380377	2.06845e+08	1.19134e+08	5.06243e+08	5.28996e+08	1.89512e+08	2.3465e-05
1292_pos	(+/-)11(12)-DiHET	C20 H34 O4	320.233	8.148	321.24	Lipids and lipid-like molecules	4.83875e+07	4.89394e+07	6.43856e+07	3.82657e+07	3.84969e+07	4.55685e+07	2.44051e+07	3.73806e+07	1.97169e+07	1.97485e+07	2.68059e+07	5.41155e+07	5.7424e+06	1.19284e+07	1.31476e+07	1.61453e+07	1.79326e+07	1.23076e+07	4.73406e+07	3.03621e+07	1.28673e+07	2.3696e-05
2262_pos	DL-Lysine	C6 H14 N2 O2	146.106	1.205	147.113	Organic acids and derivatives	4681831586	4575902768	3570547030	4189060710	3177800461	2309410516	10664279619	7707902959	15040308402	13213097087	8823137590	11591482888	4817616233	5455725162	5597699633	4089330812	2060634905	4492154517	3.75076e+09	1.11734e+10	4.41886e+09	2.3727e-05
1616_pos	2'-Deoxyadenosine	C10 H13 N5 O3	251.102	3.829	252.109	Nucleosides, nucleotides, and analogues	7.38733e+06	7.62593e+06	7.18083e+06	2.95147e+07	1.45237e+07	2.80858e+07	2.11836e+07	4.17218e+07	7.16057e+06	8.29556e+06	6.66477e+06	8.75409e+06	6.35498e+07	8.91266e+07	1.06834e+08	120865761	9.97009e+07	9.17212e+07	1.57197e+07	1.56301e+07	9.52997e+07	2.4734e-05
3524_pos	Cysteinylglycine	C5 H10 N2 O3 S	161.015	1.471	179.049	Organic acids and derivatives	1.5153e+06	1.588e+06	1.59793e+06	1.93293e+06	2.30292e+06	2.4051e+06	4.13414e+07	2.58078e+07	3.88582e+07	4.894e+07	2.99273e+07	4.89168e+07	2.29383e+07	3.91569e+07	4.68569e+07	2.97493e+06	5.49382e+06	2.70253e+06	1.89037e+06	3.89652e+07	2.00206e+07	2.6317e-05
2214_pos	L-Pyroglutamic acid	C5 H7 N O3	129.043	2.307	130.05	Organic acids and derivatives	8627649093	15664500940	7047191675	4654537072	7185433855	16807645793	15162026376	12583002164	21754057135	6867861846	8274407825	5434711693	59962624974	70610371364	73987953971	39714132948	31151951156	31151027551	9.99783e+09	1.16793e+10	5.10963e+10	2.9685e-05
29_pos	9-Oxo-ODE	C18 H30 O3	294.219	7.056	295.227	Lipids and lipid-like molecules	6.7951e+08	7.09443e+08	6.87066e+08	2.85716e+08	2.43023e+08	2.46208e+08	2.13233e+07	5.31438e+07	1.20745e+06	3.06566e+06	2.09207e+07	6.81152e+06	3.76581e+07	7.67603e+06	6.74128e+06	1.7367e+07	3.92745e+07	1.70235e+06	4.75161e+08	1.77454e+07	1.84032e+07	3.114e-05
10678_neg	dAMP	C10 H14 N5 O6 P	331.067	1.349	330.059	Nucleosides, nucleotides, and analogues	996407	982722	950569	902389	1.04941e+06	739435	6.43258e+06	4.1847e+06	3.96574e+06	2.79412e+06	3.52016e+06	2.9855e+06	3.32842e+06	3.68823e+06	4.73752e+06	2.25373e+06	1.86167e+06	985104	936821	3.98047e+06	2.80911e+06	3.2992e-05
1769_pos	Uridine 5'-monophosphate	C9 H13 N2 O9 P	286.08	1.463	325.043	Nucleosides, nucleotides, and analogues	1.79462e+06	2.01087e+06	4.3899e+06	2.81997e+06	2.72742e+06	3.04815e+06	2.30465e+07	1.67888e+07	7.70612e+06	6.82769e+06	3.99208e+06	9.4484e+06	1.31974e+07	2.6762e+07	3.18031e+07	1.77048e+07	1.82212e+07	7.96795e+06	2.79849e+06	1.13016e+07	1.92761e+07	3.4783e-05
5997_neg	Phe-Phe	C18 H20 N2 O3	312.147	5.608	311.14	Organic acids and derivatives	961041	1.00139e+06	1.17907e+06	810736	762240	1.90308e+06	1.01513e+06	981801	1.67252e+06	1.09153e+06	349956	308275	5.77535e+06	5.97447e+06	4.83197e+06	3.60488e+06	2.21912e+06	5.25496e+06	1.10293e+06	903202	4.61013e+06	3.6853e-05
1642_pos	Cytidine	C9 H13 N3 O5	243.085	1.445	244.093	Nucleosides, nucleotides, and analogues	6.89248e+07	6.02094e+07	2.51911e+08	1.3275e+08	9.06376e+07	5.39372e+07	8.21751e+06	5.13086e+07	6.86455e+06	6.01167e+06	4.03516e+06	4.45664e+06	4.42744e+07	5.56225e+07	5.68989e+07	7.1327e+07	9.20208e+07	2.92126e+07	1.09728e+08	1.34823e+07	5.8226e+07	3.9776e-05
13009_neg	N-Acetyl-Asp-Glu	C11 H16 N2 O8	304.09	6.206	303.082	Organic acids and derivatives	1.23162e+06	1.85123e+06	2.37868e+06	617815	510378	2.57269e+06	546883	503221	455217	454466	694062	594209	222852	256324	260457	297885	295759	281787	1.52707e+06	541343	269177	4.0131e-05
22513_neg	trans-Petroselinic acid	C18 H34 O2	328.261	10.534	327.254	Lipids and lipid-like molecules	3.52017e+06	4.19806e+06	9.98016e+06	6.4518e+06	6.53533e+06	2.24348e+06	2.52009e+06	2.22198e+06	1.77069e+06	1.33223e+06	3.36928e+06	4.97929e+06	1.21984e+06	874922	687586	1.3879e+06	954530	747572	5.48817e+06	2.69893e+06	978725	4.1132e-05
3035_neg	Ursolic acid	C30 H48 O3	456.36	9.456	455.353	Lipids and lipid-like molecules	722945	4.3541e+06	3.17517e+06	1.78482e+07	1.85533e+06	1.42546e+06	3.935e+06	3.38841e+06	2.56136e+06	4.43104e+06	3.1466e+06	6.12274e+06	1.27018e+06	147623	121054	176033	202755	127981	4.89686e+06	3.93086e+06	340938	4.3199e-05
73_neg	Citric acid	C6 H8 O7	192.026	2.906	191.019	Organic acids and derivatives	5505849194	5806702115	5702330486	7269948278	7245386897	9674606313	3826004930	3267522200	3566325061	4585991746	4246926478	2840806128	8699109806	6794395627	6321415159	5488385103	6150053298	7897074423	6.86747e+09	3.72226e+09	6.89174e+09	4.3411e-05
3330_neg	Dodecanedioic acid	C12 H22 O4	230.151	6.854	229.144	Lipids and lipid-like molecules	3.43895e+06	2.81986e+06	1.16463e+06	3.8153e+06	1.87865e+06	1.75685e+07	958110	1.38472e+06	1.27697e+06	826136	1.26577e+06	1.82987e+06	496390	438771	330739	486880	395056	340069	5.11431e+06	1.25693e+06	414651	4.7585e-05
13917_neg	1-Caffeoylquinic Acid	C16 H18 O9	354.095	11.469	353.087	Organic oxygen compounds	55602.4	35626.3	39686.8	71800.2	39926.7	45995.6	384904	525779	145458	95959.2	158409	203207	225034	175831	240226	281493	1.04446e+06	316576	48106.4	252286	380603	4.8202e-05
256_pos	Deoxynivalenol	C15 H20 O6	296.123	5.703	297.131	Lipids and lipid-like molecules	3.46873e+07	3.10099e+07	6.17987e+07	1.90199e+07	2.07457e+07	3.56208e+07	2.42865e+06	1.48649e+07	2.60449e+06	2.073e+06	3.88121e+06	3.84025e+06	8.72962e+06	6.33517e+06	6.06182e+06	3.66475e+06	7.5247e+06	1.33514e+06	3.38137e+07	4.94875e+06	5.60853e+06	5.1379e-05
19_neg	Sucrose	C12 H22 O11	342.116	1.41	341.109	Organic oxygen compounds	2011084572	1683995753	2564812492	5947175629	3823168583	2921327010	10141874911	15328604502	9064494165	14793800912	30796914634	20187857294	1329412635	2335277918	2324358996	5645288631	5820247469	4699988123	3.15859e+09	16718924403	3692428962	5.2474e-05	5.29315	1.16901
3545_neg	Lauric acid ethyl ester	C14 H28 O2	228.208	9.512	227.201	Lipids and lipid-like molecules	1.18818e+07	1.18123e+07	1.64638e+07	8.07963e+06	8.80649e+06	6.79197e+06	1.49342e+07	1.41588e+07	1.21171e+07	8.05007e+06	15759778	1.44411e+07	4.80616e+06	6.40987e+06	5.04035e+06	6.41135e+06	4.92154e+06	4.76694e+06	1.06393e+07	1.32435e+07	5.3927e+06	5.3596e-05
3830_pos	R-1 Methanandamide phosphate	C23 H40 N O5 P	441.262	5.384	442.27	Organic acids and derivatives	1.52872e+06	1.22694e+06	1.58801e+06	1.465e+06	2.06383e+06	1.88129e+06	1.84604e+06	1.06329e+07	1.60952e+06	1.45092e+06	817216	878369	1.40686e+07	1.38181e+07	2.02057e+07	9.20957e+06	7.88009e+06	7.21899e+06	1.62563e+06	2.87249e+06	1.20668e+07	5.3866e-05
6783_pos	9-Oxo-10(E),12(E)-octadecadienoic acid	C18 H30 O3	294.22	7.889	295.227	Lipids and lipid-like molecules	5307684363	4528496412	3591352278	1444450137	1067058515	6.36322e+08	5.19354e+07	3.1476e+07	9.8327e+06	492310	536522	1.65294e+07	2.53357e+07	7.16688e+07	6.18022e+07	2.68766e+07	1.69883e+07	390565	2.76256e+09	1.84671e+07	3.38437e+07	5.453e-05
6703_pos	L-Arabinitol	C5 H12 O5	152.069	4.973	343.1	Organic oxygen compounds	3.85313e+06	2.69137e+06	4.46674e+06	2.65656e+06	4.2032e+06	2.33756e+06	5.73517e+06	4.86867e+06	7.84473e+06	7.97209e+06	1.30932e+07	8.12887e+06	7.80174e+06	8.49789e+06	8.07507e+06	8.02586e+06	8.36727e+06	5.70092e+06	3.36809e+06	7.94046e+06	7.74479e+06	5.7377e-05
1506_pos	1-Methyladenosine	C11 H15 N5 O4	281.113	4.995	282.12	Nucleosides, nucleotides, and analogues	1.72871e+07	2.10037e+07	2.51792e+07	5.39674e+07	4.38596e+07	3.77654e+07	3.69406e+07	2.21521e+07	2.15205e+07	3.44886e+07	2.86138e+07	3.19057e+07	5.29352e+07	9.06309e+07	1.0189e+08	2.64179e+08	3.28166e+08	1.99586e+08	3.31771e+07	2.92702e+07	1.72898e+08	6.1389e-05
253_pos	16-Heptadecyne-1,2,4-triol	C17 H32 O3	306.219	7.856	307.227	Lipids and lipid-like molecules	1.42428e+07	3.22813e+07	6.64437e+07	3.11411e+06	4.92948e+06	3.9361e+06	708554	770374	527624	643279	1.41237e+06	766962	467206	453555	478988	1.76067e+06	2.03699e+06	481297	2.08246e+07	804860	946450	6.1626e-05
9795_neg	3-Nitro-L-Tyrosine	C9 H10 N2 O5	226.058	4.961	225.051	Organic acids and derivatives	986726	860826	1.0373e+06	948518	819027	1.27543e+06	1.05132e+06	1.08902e+06	1.18261e+06	828123	575261	502363	8.20364e+06	1.68142e+06	1.68944e+06	1.01139e+07	8.50956e+06	1.17895e+07	987971	871448	6.9979e+06	6.2527e-05
1782_pos	Hexadecanamide	C16 H33 N O	255.256	9.651	256.264	Lipids and lipid-like molecules	24217011882	21110993635	28383686074	21899417447	16537462506	23706332975	34057853370	36303842449	43270499360	29334222416	50377570136	38747100038	13206364588	22330982292	15054733009	23024709012	21847612642	12574784674	2.26425e+10	3.86818e+10	1.80065e+10	6.5886e-05
18531_neg	LPC 17:2	C25 H48 N O7 P	551.322	8.807	550.315	Lipids and lipid-like molecules	125957	127378	206965	222068	191912	159047	353756	475135	307914	310685	492738	458635	411671	409642	391075	718984	1.47359e+06	1.09906e+06	172221	399811	750670	6.879e-05
3182_neg	3'-Dephosphocoenzyme A	C21 H35 N7 O13 P2 S	687.15	5.032	686.142	Nucleosides, nucleotides, and analogues	600758	695783	601351	593598	527799	876062	1.82601e+07	1.46142e+07	1.99794e+07	1.07717e+07	4.31718e+06	1.06723e+07	2.45816e+07	2.38477e+07	2.54878e+07	2.78834e+06	2.61938e+06	1.21064e+06	649225	1.31025e+07	1.34226e+07	7.2677e-05
1703_pos	Deoxyadenosine	C10 H13 N5 O3	251.101	1.382	252.108	Nucleosides, nucleotides, and analogues	1.06623e+07	1.81498e+07	7.88254e+06	8.54151e+06	1.21595e+07	2.70506e+07	1.94968e+07	5.31603e+07	14131399	1.63585e+07	1.52173e+07	2.20872e+07	5.03696e+07	4.88315e+07	4.04638e+07	6.88591e+07	6.63672e+07	5.07995e+07	1.40744e+07	2.34086e+07	5.42818e+07	7.773e-05
16684_neg	PA 8:0_18:2	C29 H53 O8 P	560.348	9.751	559.341	Lipids and lipid-like molecules	1.58017e+06	1.53453e+06	1.86944e+06	1.74886e+06	1.62282e+06	1.94364e+06	4.12447e+06	4.18569e+06	4.05588e+06	2.3266e+07	5.466e+06	4.62965e+06	1.54517e+06	1.77198e+06	1.53988e+06	1.92551e+06	1.90704e+06	1.54609e+06	1.71658e+06	7.62128e+06	1.70595e+06	8.023e-05
1257_pos	LPC 18:3	C26 H48 N O7 P	539.3	8.681	540.307	Lipids and lipid-like molecules	1.68598e+06	950633	3.06856e+06	1.35231e+07	7.75533e+06	6.8704e+06	1.64639e+08	1.07748e+08	7.31647e+07	5.41833e+07	8.66451e+07	5.26652e+07	1.08704e+08	9.80123e+07	1.13444e+08	5.94684e+06	2.30552e+08	1.69427e+08	5.64233e+06	8.9841e+07	1.21014e+08	8.0728e-05
19625_neg	Myristic Acid	C14 H28 O2	228.208	9.845	227.201	Lipids and lipid-like molecules	854159	883761	1.73556e+06	1.14999e+06	735632	963826	2.17128e+06	2.10095e+06	1.83031e+06	1.25976e+06	3.12096e+06	2.01325e+06	649027	604481	475837	985009	1.06652e+06	606752	1.05382e+06	2.08275e+06	731271	8.4726e-05
3914_neg	LPE 16:0	C21 H44 N O7 P	453.285	9.139	452.278	Lipids and lipid-like molecules	455455	307119	663236	2.82381e+06	1.86351e+06	4.31402e+06	6.25572e+06	8.63806e+06	6.02123e+06	5.70035e+06	9.15299e+06	8.78635e+06	7.12686e+06	7.53598e+06	8.46132e+06	1.06915e+07	1.57839e+07	8.10976e+06	1.73786e+06	7.42578e+06	9.61824e+06	8.4885e-05
969_pos	1-Palmitoyl-Sn-Glycero-3-Phosphocholine	C24 H50 N O7 P	495.332	9.775	496.34	Lipids and lipid-like molecules	383659	495461	324888	1.40877e+06	479899	942749	940260	2.39982e+06	1.95727e+06	2.2756e+06	2.97307e+06	2.70739e+06	1.93843e+06	1.77202e+06	2.7431e+06	3.45661e+06	5.62919e+06	2.48726e+06	672570	2.2089e+06	3.00443e+06	8.7982e-05
1950_pos	5-Methyluridine	C10 H14 N2 O6	258.085	2.23	259.092	Nucleosides, nucleotides, and analogues	1.86718e+08	6.59301e+08	1.38814e+08	4.48472e+07	110780711	6.20953e+08	3.14848e+08	3.06219e+08	8.60806e+08	8.50243e+07	4.9718e+07	4.23601e+07	5739807902	7117382166	7158955322	2509609574	1567734486	1996382106	2.93569e+08	2.76496e+08	4348311926	8.8421e-05
3181_pos	D-Phenylalanine	C9 H11 N O2	165.079	2.896	166.086	Organic acids and derivatives	6.83546e+08	5.25532e+08	8.34906e+08	4.286e+08	3.88671e+08	276507572	2.48193e+08	1.38937e+08	1.16529e+08	3.33543e+08	2.54817e+08	1.60496e+08	6.68361e+07	1.932e+08	1.77731e+08	6.96304e+07	1.31815e+08	7.16319e+07	5.2296e+08	2.08752e+08	1.18474e+08	8.8958e-05
3902_neg	LysoPE 18:0	C23 H48 N O7 P	481.317	9.626	480.309	Lipids and lipid-like molecules	1.37568e+06	1.27776e+06	3.96368e+06	7.0969e+06	5.52397e+06	4.71372e+06	1.2481e+07	1.669e+07	1.24954e+07	1.22623e+07	2.22416e+07	2.01473e+07	8.51085e+06	1.08609e+07	1.2291e+07	1.65149e+07	2.2129e+07	1.51361e+07	3.99195e+06	1.60529e+07	1.42405e+07	8.9711e-05
13333_neg	MGDG O-28:4_18:0	C55 H100 O9	964.767	11.26	963.76	Lipids and lipid-like molecules	1.23571e+06	1.05235e+06	2.04671e+06	716199	438358	409552	545874	337451	521665	264570	440691	479275	105791	325277	119174	238168	137309	131781	983148	431588	176250	9.142e-05
10114_neg	8Z,11Z,14Z-Eicosatrienoic acid	C20 H34 O2	306.255	10.332	305.248	Lipids and lipid-like molecules	1.82992e+06	659144	2.81324e+06	3.19252e+06	1.92243e+06	1.13446e+06	1.25413e+06	1.28657e+06	498834	269413	570898	965538	242407	382174	151520	436027	217249	135508	1.92528e+06	807564	260814	9.2065e-05
90_pos	Ethyl sorbate	C8 H12 O2	140.084	5.605	141.091	Lipids and lipid-like molecules	2.44588e+07	4.85812e+07	1.05056e+08	1.70173e+07	1.45685e+07	1.95398e+07	9.33206e+06	1.32503e+07	7.13731e+06	8.03306e+06	9.00033e+06	9.09979e+06	1.08731e+07	5.25377e+06	4.71258e+06	4.41466e+06	4.33937e+06	3.56091e+06	3.82036e+07	9.3088e+06	5.52573e+06	9.5086e-05
13070_neg	alpha-D-Glucopyranosyl 2-O-(2-methylbutanoyl)-alpha-D-glucopyranoside	C17 H30 O12	426.175	4.984	425.168	_	645611	563235	678703	620611	535886	834507	687874	712539	773776	541837	376391	328694	3.31528e+06	3.24793e+06	2.9981e+06	741273	1.2489e+06	2.77802e+06	646426	570185	2.38825e+06	0.00010674
5700_neg	(R)-3-Hydroxy myristic acid	C14 H28 O3	244.203	8.286	243.196	Lipids and lipid-like molecules	2.35815e+06	3.47762e+06	2.86434e+06	3.48975e+06	3.57441e+06	4.90903e+06	8.32096e+06	8.31762e+06	7.3712e+06	5.3574e+06	8.85641e+06	7.94051e+06	5.1193e+06	4.73654e+06	4.67433e+06	7.52855e+06	9.77647e+06	5.87981e+06	3.44555e+06	7.69402e+06	6.28583e+06	0.00011153
7665_neg	LPC 18:1	C26 H52 N O7 P	567.354	9.822	566.346	Lipids and lipid-like molecules	222588	180061	232948	806254	546609	902676	2.88106e+06	3.1389e+06	1.31893e+06	3.10555e+06	4.27451e+06	3.35169e+06	1.38114e+06	1.35396e+06	1.17358e+06	4.67908e+06	7.26539e+06	3.79084e+06	481856	3.01177e+06	3.274e+06	0.00011514
2321_pos	L-Dopa	C9 H11 N O4	197.069	2.086	198.076	Organic acids and derivatives	2.45654e+08	1.8755e+08	1.18123e+08	3.14805e+08	2.94811e+08	2.56568e+08	7.26818e+07	1.46985e+08	5.30375e+07	6.19311e+07	6.17431e+07	5.19235e+07	1.85625e+08	9.07415e+07	9.05757e+07	9.77773e+07	8.4393e+07	8.91239e+07	2.36252e+08	7.4717e+07	1.06373e+08	0.00012103
21_neg	7-Methylxanthine	C6 H6 N4 O2	120.041	1.361	165.039	Organoheterocyclic compounds	1135000016	1021380031	8.14313e+08	1413696150	1394531764	1322821142	1757059689	2128240254	1948645971	2164926780	1572812196	2307158937	2760016433	2096886603	1908900397	5224331143	5531176488	4834163896	1.18362e+09	1.97981e+09	3.72591e+09	0.00012386
22143_neg	PG O-15:1_18:3	C39 H71 O9 P	714.482	9.502	713.475	Lipids and lipid-like molecules	796799	717558	977634	843731	814615	432396	1.9637e+06	2.07436e+06	1.81578e+06	8.07316e+06	18395387	5.21198e+06	685067	833875	767339	1.05087e+06	922544	776180	763789	6.25573e+06	839312	0.00012882
21584_neg	S-Lactoyglutathione	C13 H21 N3 O8 S	379.106	3.956	378.099	Organic acids and derivatives	66336.9	67001.7	69751.9	81328.6	83880.8	83047.2	140298	143582	125699	124613	179144	157632	508338	166095	152974	1.08696e+06	950686	1.64896e+06	75224.5	145161	752336	0.00013203
12_neg	4-Oxoproline	C5 H7 N O3	129.042	2.284	128.034	Organic acids and derivatives	4655414468	10227826369	3915863400	2719907753	3878684672	11000449555	7371343028	10120517129	17342453860	4656717928	2694184756	2837422558	44785947862	41203474748	43900081275	25972837823	15334091758	28307562306	6.06636e+09	7.50377e+09	33250665962	0.0001398
5707_pos	Oleoyl ethanolamide	C20 H39 N O2	307.288	10.186	330.277	Organic nitrogen compounds	3.67349e+08	3.26552e+08	5.1631e+08	3.63012e+08	2.65391e+08	3.5452e+08	825942637	6.84088e+08	7.1961e+08	5.05372e+08	9.58238e+08	5.87218e+08	209995661	2.68845e+08	2.81913e+08	4.79973e+08	3.71156e+08	1.74758e+08	3.65522e+08	7.13412e+08	2.97773e+08	0.00014004
2751_pos	Υ-Aminobutyric acid (GABA)	C4 H9 N O2	103.064	1.367	104.071	Organic acids and derivatives	9177205651	10112090691	9422927651	16608131259	14181439987	9867773306	3985612298	3305273977	4916849579	6312830823	4525030755	5947536935	4919293096	9151662757	8565485000	11898306103	9073116664	10794662614	1.15616e+10	4.83219e+09	9.06709e+09	0.0001515
6088_pos	α-Linolenoyl ethanolamide	C20 H35 N O2	321.265	8.108	322.272	Organic nitrogen compounds	6.10377e+06	6.36228e+06	7.06205e+06	6.70296e+06	4.80317e+06	6.20465e+06	1.13469e+07	8.81689e+06	8.29899e+06	8.70436e+06	1.36211e+07	1.16475e+07	3.90253e+06	5.28904e+06	5.89894e+06	7.98015e+06	3.60553e+06	3.86872e+06	6.20648e+06	1.0406e+07	5.09082e+06	0.00015224
1513_pos	Cytidine 5'-monophosphate (hydrate)	C9 H14 N3 O8 P	323.052	1.449	324.059	Nucleosides, nucleotides, and analogues	5.07433e+06	3.48177e+06	1.81524e+07	1.02404e+07	7.94282e+06	5.12565e+06	7.44834e+06	1.04028e+07	4.27843e+06	2.22251e+06	1.76118e+06	4.07426e+06	4.97274e+07	9.88335e+07	1.01216e+08	3.16838e+07	1.49052e+07	1.71965e+07	8.33623e+06	5.03125e+06	5.22603e+07	0.00015729
6959_neg	Uracil	C4 H4 N2 O2	112.026	0.395	111.019	Organoheterocyclic compounds	4.54395e+07	5.63673e+07	5.77283e+07	5.05657e+07	6.87039e+07	7.28674e+07	1.48581e+08	1.13535e+08	1.05828e+08	1.37454e+08	8.19076e+07	1.64201e+08	2.29182e+07	6.49091e+07	5.09716e+07	5.07605e+07	7.01207e+07	2.94219e+07	5.8612e+07	1.25251e+08	4.81837e+07	0.00016064
2849_neg	P-Toluenesulfonic acid	C7 H8 O3 S	172.018	5.331	171.011	Benzenoids	2.16854e+07	2.139e+07	2.25083e+07	2.06529e+07	2.37879e+07	2.37528e+07	5.12218e+07	6.57429e+07	5.05707e+07	4.81776e+07	7.38953e+07	7.1383e+07	4.37752e+06	2.27219e+07	1.90894e+07	2.91871e+07	1.84749e+07	1.94473e+07	2.22962e+07	6.01652e+07	1.8883e+07	0.00016425
8109_pos	7-Methylguanine	C6 H7 N5 O	165.065	4.923	166.073	Organoheterocyclic compounds	1.05632e+07	3.58784e+07	2.59204e+07	8.79768e+07	4.64647e+07	3.38146e+07	7.35118e+06	9.11798e+06	9.78194e+06	7.37385e+06	4.2065e+06	3.91662e+06	1.29434e+07	2.67326e+07	1.3099e+07	2.05665e+07	2.12902e+07	1.43082e+07	4.0103e+07	6.95801e+06	1.81566e+07	0.00016549
20171_neg	Nervonic acid	C24 H46 O2	366.349	11.472	365.342	Lipids and lipid-like molecules	149604	151246	164875	169840	253793	194219	2.40322e+06	418675	356826	394514	688018	548590	154062	179511	174373	201225	202028	175006	180596	801641	181034	0.0001657
10316_pos	7-Hydroxycoumarine	C9 H6 O3	179.058	5.474	163.039	Phenylpropanoids and polyketides	2.52557e+07	3.32907e+07	2.94623e+07	2.8403e+07	3.41747e+07	2.49291e+07	3.71483e+08	1.74237e+08	1.02169e+08	7.25857e+08	8.39924e+08	2.28297e+08	9.93628e+07	7.11332e+07	1.5971e+08	2.71069e+08	1004064828	8.52468e+07	2.92526e+07	4.06994e+08	2.81764e+08	0.00016964
4691_pos	Leucylproline	C11 H20 N2 O3	228.148	5.703	229.155	Organic acids and derivatives	1.3115e+06	1.64627e+06	862421	1.64587e+06	1.35492e+06	7.96155e+06	2.205e+06	8.6972e+06	759857	1.96941e+06	3.68725e+06	3.64833e+06	8.14344e+06	1.31735e+07	1.27321e+07	3.47373e+07	1.74375e+07	5.37056e+07	2.46376e+06	3.49451e+06	2.33216e+07	0.0001732
704_pos	16(R)-HETE	C20 H32 O3	342.215	8.827	343.222	Lipids and lipid-like molecules	4.41455e+06	4.99406e+06	4.96046e+06	5.8396e+06	5.38864e+06	3.66401e+06	7.1501e+06	5.76986e+06	6.06944e+06	6.49177e+06	6.9826e+06	1.35999e+07	2.96962e+06	3.83176e+06	3.79041e+06	3.69291e+06	4.13472e+06	2.59903e+06	4.87689e+06	7.67728e+06	3.50308e+06	0.00018069
2687_neg	8,8'-dicarboxy-1,1'-binaphthalene	C22 H14 O4	342.091	5.01	341.084	_	522803	2.10084e+06	348523	1.22589e+06	990305	4.83515e+06	353232	512721	2.86245e+06	355376	193282	168789	1.15835e+07	5.42983e+06	4.12208e+06	9.08934e+06	3.82175e+06	2.10664e+07	1.67059e+06	740974	9.18548e+06	0.00018183
18336_neg	Sedoheptulose 1,7-bisphosphate	C7 H16 O13 P2	370.007	5.639	369	_	901324	589372	1.11737e+06	977150	1.21109e+06	1.56257e+06	2.08133e+06	2.18803e+06	2.14801e+06	1.69019e+06	3.44951e+06	2.72796e+06	600366	1.12186e+06	1.43158e+06	1.02822e+06	1.03811e+06	1.14413e+06	1.05981e+06	2.38084e+06	1.06071e+06	0.00019082
12413_pos	PC O-18:2	C26 H50 N O7 P	519.333	8.969	520.34	Lipids and lipid-like molecules	2.60112e+07	3.09801e+07	4.37142e+07	8.64971e+07	7.67758e+07	1.52182e+07	3.6972e+08	2.05804e+08	1.95556e+08	1.00742e+08	1.46834e+08	1.03295e+08	1.2951e+08	1.05828e+08	1.37132e+08	1.42017e+08	1.79122e+08	1.45069e+08	4.65328e+07	1.86992e+08	1.3978e+08	0.00019816
6167_neg	12-Hydroxydodecanoic acid	C12 H24 O3	170.166	7.734	215.165	Organic acids and derivatives	1.61328e+06	1.84507e+06	1.54656e+06	1.7606e+06	2.17832e+06	2.12479e+06	5.27578e+06	4.59788e+06	4.72475e+06	3.23569e+06	5.78721e+06	2.35715e+07	1.68257e+06	2.17777e+06	1.72907e+06	2.19321e+06	2.33917e+06	1.66715e+06	1.84477e+06	7.86547e+06	1.96482e+06	0.00020707
13460_neg	LPE 17:2	C22 H42 N O7 P	463.27	8.61	462.262	Lipids and lipid-like molecules	115435	111361	312422	538252	234565	138870	903998	1.06259e+06	517058	718484	1.13089e+06	530979	1.00614e+06	525437	602483	1.70952e+06	3.04289e+06	1.60573e+06	241817	810667	1.41537e+06	0.0002092
3110_neg	LPA 18:3	C21 H37 O7 P	432.227	8.933	431.22	Lipids and lipid-like molecules	85821483	4.3925e+07	67079642	1.74521e+08	1.74002e+08	4.17331e+07	1.27316e+08	1.48453e+08	7.74627e+07	1.17087e+08	1.48527e+08	1.68908e+08	2.08359e+07	7.91741e+06	1.25605e+07	4.40602e+07	5.05087e+07	2.34006e+07	9.78469e+07	1.31292e+08	2.65472e+07	0.00023014
444_neg	Guanosine	C10 H13 N5 O5	283.092	3.829	282.085	Nucleosides, nucleotides, and analogues	487394106	4.36924e+08	2005037032	1124912920	1331660802	1341947303	1.49653e+08	6.4616e+07	4.15128e+07	5.69463e+07	3.84403e+07	3.60038e+07	3.50482e+08	2.84026e+07	8.26879e+08	7.12626e+08	9.57574e+08	1008619610	1.12131e+09	6.45287e+07	6.4743e+08	0.00024896
16236_pos	DGDG O-8:0_2:0	C25 H46 O14	592.269	10.546	593.276	Lipids and lipid-like molecules	850549	925674	4.64909e+06	1.01676e+06	799097	1.05136e+06	5.01409e+06	1.31342e+06	1.56503e+06	1.32072e+06	2.22595e+06	1.90291e+06	4.62577e+06	5.20172e+06	4.92913e+06	4.51553e+07	3.12468e+07	1.702e+07	1.54875e+06	2.22369e+06	1.80298e+07	0.00026065
10940_pos	Senecionine	C18 H25 N O5	335.177	8.515	336.185	Phenylpropanoids and polyketides	5.22425e+06	5.17239e+06	8.19304e+06	6.92907e+06	5.49318e+06	5.24034e+06	1.98355e+07	1.67247e+07	1.86769e+07	9.42902e+06	1.82421e+07	1.24464e+07	5.34472e+06	8.16398e+06	7.75529e+06	8.56078e+06	3.55481e+06	2.30078e+06	6.04204e+06	1.58924e+07	5.94673e+06	0.000262
22_pos	N-Tetradecanamide	C14 H29 N O	227.225	8.721	228.232	Lipids and lipid-like molecules	8.00232e+08	6.73462e+08	1038586302	8.26154e+08	6.07335e+08	7.28233e+08	1551092838	1298861697	1427121015	9.08961e+08	1901294657	1265006308	4.64193e+08	790766087	6.50558e+08	9.86724e+08	7.15757e+08	5.27048e+08	7.79e+08	1.39206e+09	6.89174e+08	0.00026499
14857_neg	5-[(Benzoyloxy)methyl]-4,5,6-trihydroxy-2-cyclohexen-1-yl benzoate	C21 H20 O7	384.115	3.255	383.107	Benzenoids	9.83085e+06	1.23269e+07	8.12917e+06	1.21105e+07	1.38114e+07	2.04022e+07	2.96757e+06	2.40818e+06	6.13713e+06	7.28353e+06	2.06771e+06	1.88411e+06	1.62626e+07	1.03426e+07	9.74582e+06	9.26147e+06	5.21055e+06	1.80791e+07	1.27685e+07	3.79137e+06	1.14837e+07	0.00026846
3095_pos	L-serine	C3 H7 N O3	105.043	1.338	106.05	Organic acids and derivatives	154371248	1.41017e+08	1.92677e+08	1.2243e+08	7.83614e+07	9.44826e+07	7.87851e+08	4.06797e+08	6.44261e+08	4.41512e+08	2.63566e+08	6.01096e+08	627419783	1.92321e+08	4.48314e+08	1.53224e+08	2.21337e+08	1.97551e+08	1.30557e+08	5.24181e+08	3.06695e+08	0.00027068
27440_pos	PC 17:1_17:2	C42 H78 N O8 P	755.546	7.884	756.553	Lipids and lipid-like molecules	2.3871e+07	6.42597e+07	2.39267e+07	1.8227e+07	2.3897e+07	2.03754e+07	1.57521e+06	1.38508e+06	1.21563e+06	1.58528e+07	1.12947e+07	1.66852e+06	1.96025e+07	1.653e+07	1.35772e+07	2.93559e+07	2.587e+07	1.33313e+07	2.90928e+07	5.49865e+06	1.97111e+07	0.00029715
9635_pos	L-Ascorbate	C6 H8 O6	176.032	1.449	177.039	Organoheterocyclic compounds	7.7276e+06	4.06729e+06	6.21019e+06	2.09544e+06	2.40079e+06	3.00741e+06	6.40564e+07	4.93848e+07	8.53575e+07	8.77079e+07	6.49166e+07	1.38545e+08	6.76494e+06	7.1987e+07	8.7261e+07	2.33756e+06	6.75726e+06	2.93051e+06	4.25145e+06	8.16615e+07	2.96731e+07	0.00030786
9964_pos	Taxifolin	C15 H12 O7	304.058	5.257	305.066	Phenylpropanoids and polyketides	3.31772e+06	3.66075e+06	3.8584e+06	2.77857e+06	1.73182e+06	2.79275e+06	1.18749e+06	927096	1.6501e+06	929847	560390	635724	3.58143e+06	4.28622e+06	2.54849e+06	2.84298e+06	1.06069e+07	1.56674e+06	3.02334e+06	981774	4.2388e+06	0.00031093
1304_pos	DL-Panthenol	C9 H19 N O4	205.132	5.907	206.139	Lipids and lipid-like molecules	4.1745e+07	8.39779e+07	9.7221e+07	2.26013e+07	1.63386e+07	2.66812e+07	4.06444e+06	3.05618e+07	6.16708e+06	1.11737e+07	2.64349e+06	3.00555e+06	1.60218e+07	1.63562e+06	1.46383e+06	1.62449e+06	3.67363e+06	803737	4.80942e+07	9.60267e+06	4.20385e+06	0.00032166
183_pos	Phenylpropiolic acid	C9 H6 O2	146.037	5.208	147.044	Benzenoids	2.4482e+06	2.04499e+06	2.83874e+06	3.24116e+06	2.70815e+06	5.35506e+06	1.18756e+07	2.01095e+07	5.05897e+06	1.91199e+07	7.45555e+06	1.39197e+07	1.06645e+07	5.50235e+06	1.0424e+07	4.42819e+07	2.81025e+07	1.52858e+07	3.10605e+06	1.29232e+07	1.90435e+07	0.0003449
5927_neg	5-Aminovaleric acid	C5 H11 N O2	117.078	0.078	116.07	Organic acids and derivatives	1.76449e+06	2.88469e+06	2.57965e+06	2.50596e+06	4.56572e+06	3.9192e+06	7.58092e+06	5.04646e+06	4.38436e+06	6.56326e+06	9.85788e+06	5.37737e+06	1.52263e+06	3.04281e+06	2.88532e+06	2.53182e+06	3.42847e+06	2.82119e+06	3.03662e+06	6.46837e+06	2.70537e+06	0.00035455
268_neg	Ascorbic acid	C6 H8 O6	176.031	1.784	175.024	Organoheterocyclic compounds	5.45444e+06	5.39701e+06	5.0137e+06	8.65041e+06	7.27324e+06	8.06827e+06	1.57705e+08	3.30087e+08	4.20822e+08	445343695	1.89798e+08	3.96187e+08	3.99443e+07	8.40073e+08	8.57919e+08	1.18131e+07	1.08552e+07	1.10288e+07	6.64284e+06	3.23324e+08	2.95272e+08	0.00037836
2768_pos	Valine	C5 H11 N O2	117.079	1.826	118.087	Organic acids and derivatives	34587503428	42437468931	41256223480	49360744235	50595161635	55055573541	29982560127	27225262609	35510748032	39179659222	19759053990	25191790663	52795308466	51756777970	49468630069	48977236430	37956287935	54743412442	4.55488e+10	2.94748e+10	4.92829e+10	0.00039432
3386_pos	2-Aminobenzenesulfonic acid	C6 H7 N O3 S	173.014	5.392	174.022	Benzenoids	1.16437e+06	1.37467e+06	890784	1.6414e+06	1.36273e+06	1.24135e+06	6.0736e+06	4.81562e+06	7.60487e+06	2.16336e+06	915617	1.57247e+06	2.18515e+07	8.25354e+06	6.73899e+06	4.92551e+06	5.78414e+06	5.25034e+06	1.27922e+06	3.85759e+06	8.80067e+06	0.00041451
16019_neg	DGGA 18:2_18:3	C45 H74 O11	790.526	10.979	789.519	Lipids and lipid-like molecules	170396	161134	179023	198482	207582	265676	6.25313e+06	1.11122e+06	715656	447641	693520	687924	181497	214334	315447	219160	223005	458501	197049	1.65152e+06	268657	0.00041642
8610_neg	MGDG O-20:0_18:2	C47 H88 O9	856.681	10.028	855.674	Lipids and lipid-like molecules	2.79212e+06	1.43039e+06	3.65442e+06	2.43191e+06	1.73913e+06	490869	1.58617e+06	787182	891492	296793	442289	434843	324139	317308	290265	250746	318825	539392	2.08981e+06	739795	340112	0.00041766
340_pos	MAG (18:2)	C21 H38 O4	354.277	8.525	355.284	Lipids and lipid-like molecules	1.18551e+07	1.13482e+07	8.13476e+06	1.60222e+07	1.68286e+07	2.37241e+06	8.01446e+06	4.65183e+06	2.71202e+06	2.61065e+06	3.10761e+06	4.12388e+06	1.40576e+06	1.73528e+06	2.01489e+06	2.99995e+06	2.22092e+06	2.28546e+06	1.10935e+07	4.20341e+06	2.11038e+06	0.00041828
558_pos	Palmitoleic Acid	C16 H30 O2	276.209	11.273	277.216	Lipids and lipid-like molecules	2.85312e+07	3.18625e+07	5.77576e+07	5.25627e+06	4.71509e+06	4.13405e+06	9.85483e+06	4.43372e+06	3.01866e+06	2.59513e+06	2.7464e+06	2.9939e+06	1.19848e+06	1.2171e+06	1.24733e+06	2.23592e+06	1.59161e+06	1.12297e+06	2.20428e+07	4.27377e+06	1.43557e+06	0.00042877
11408_neg	PMeOH 18:3_18:3	C40 H67 O8 P	706.458	11.669	705.451	Lipids and lipid-like molecules	1.07589e+06	1.1818e+06	1.12558e+06	1.19679e+06	1.27327e+06	1.32942e+06	2.69819e+06	2.93592e+06	2.65922e+06	3.05555e+07	3.99988e+07	1.2123e+07	1.10836e+06	1.3103e+06	1.22565e+06	1.42348e+06	1.35839e+06	1.17399e+06	1.19713e+06	1.51618e+07	1.26669e+06	0.00043524
470_pos	15-OxoEDE	C20 H34 O3	152.12	8.59	135.117	Lipids and lipid-like molecules	2.18814e+07	1.99771e+07	2.83813e+07	9.16578e+06	9.25197e+06	6.43529e+06	8.97387e+06	8.13822e+06	7.43248e+06	6.7626e+06	9.38941e+06	9.52549e+06	4.95611e+06	4.69399e+06	4.54253e+06	5.28945e+06	4.97107e+06	3.58552e+06	1.58488e+07	8.37034e+06	4.67311e+06	0.00043672
10_pos	4-Butylresorcinol	C10 H14 O2	166.1	6.434	167.107	Benzenoids	4.8227e+06	6.45235e+06	3.57115e+06	964166	1.72071e+06	6.59732e+06	1.15329e+06	1.67357e+06	898476	1.08299e+06	1.21002e+06	1.08793e+06	1.04562e+06	258370	674107	797376	887983	623361	4.0214e+06	1.18438e+06	714469	0.00046198
2434_pos	DL-Arginine	C6 H14 N4 O2	174.112	1.298	175.119	Organic acids and derivatives	10682608115	13311121906	10234077787	17996134562	16959330793	11831461767	20105133511	16698499396	26309308564	36096270373	27305229534	22824704983	13082821728	12654592214	13103451598	12325048036	8333385418	17102378109	1.35025e+10	2.48899e+10	1.27669e+10	0.00047133
6845_pos	Nicotinate ribonucleoside	C11 H13 N O6	255.074	1.448	256.081	Organic oxygen compounds	6.82785e+08	9.6853e+08	8.73536e+08	811099408	6.70036e+08	560224880	3.97605e+08	1.9155e+08	4.40048e+08	2.97674e+08	1.56126e+08	293880921	4.73764e+08	4.851e+08	5.19009e+08	2.89832e+08	2.06991e+08	2.36775e+08	7.61035e+08	2.96147e+08	3.68578e+08	0.0004732
19584_neg	LPE 16:2	C21 H40 N O7 P	449.254	8.199	448.247	Lipids and lipid-like molecules	123706	121315	123705	177289	135292	142694	290481	444768	278943	282864	429385	418787	415659	259613	195904	942288	1.2408e+06	1.04887e+06	137333	357538	683856	0.00051154
17339_neg	Nonanoic acid	C9 H18 O2	158.13	7.305	315.254	Lipids and lipid-like molecules	2.64771e+06	2.36162e+06	1.94314e+06	1.22518e+06	3.8419e+06	9.59423e+06	1.92237e+06	2.02517e+06	1.72188e+06	1.54941e+06	2.3584e+06	3.65695e+06	763072	704424	856409	908930	899853	764927	3.6023e+06	2.2057e+06	816269	0.0005213
2319_pos	Oleoyl ethylamide	C20 H39 N O	309.303	10.705	332.292	Lipids and lipid-like molecules	9934038455	9630801248	12713618744	8976575510	9142562119	9961104935	18837606381	17894260948	15698763338	14652943408	26736425932	17359047600	5425340699	10616471243	8046772379	14306497524	10899974399	5355560888	1.00598e+10	1.85298e+10	9.10844e+09	0.00053006
3119_neg	Psicose	C6 H12 O6	180.062	9.887	179.055	Organic oxygen compounds	1.28894e+08	1.09988e+08	8.72009e+07	8.21755e+07	1.09966e+08	9.25345e+07	1.24339e+08	1.07846e+08	8.12084e+07	9.96618e+07	1.0517e+08	1.1445e+08	5.51605e+07	6.99147e+07	7.96483e+07	7.56643e+07	6.41996e+07	7.70147e+07	1.01793e+08	1.05446e+08	7.0267e+07	0.00053943
64_pos	PC 34:2	C42 H80 N O8 P	779.544	11.239	780.551	Lipids and lipid-like molecules	5.84726e+08	4.06403e+08	5.52448e+08	2.9208e+08	440043368	3.55074e+08	1.14828e+07	4.39528e+06	3.16639e+07	2.03681e+08	1.14114e+08	6.27639e+07	1.65928e+08	1.59386e+08	188440048	2.69904e+08	2.39988e+08	1.65185e+08	4.38462e+08	7.13502e+07	1.98138e+08	0.0005428
2156_neg	16-Hydroxyhexadecanoic acid	C16 H32 O3	254.224	9.729	253.217	Lipids and lipid-like molecules	2.47624e+07	1.7171e+07	2.28559e+07	1.80579e+07	1.3306e+07	8.41267e+06	6.97541e+07	9.48612e+06	9.52663e+06	6.15721e+06	9.55303e+06	1.05554e+07	3.34235e+06	3.84384e+06	2.87942e+06	4.89542e+06	4.02376e+06	2.7943e+06	1.74276e+07	1.91721e+07	3.62985e+06	0.00059029
10343_neg	Oleoyl-L-伪-lysophosphatidic acid	C21 H41 O7 P	436.259	10.442	435.251	Lipids and lipid-like molecules	3.58299e+06	1.39617e+06	2.36714e+06	9.71329e+06	7.47291e+06	8.97182e+06	2.07177e+07	2.3938e+07	1.61383e+07	2.362e+07	4.37265e+07	3.23559e+07	4.10179e+06	2.76411e+06	4.14277e+06	1.05573e+07	1.66497e+07	7.24945e+06	5.58405e+06	2.67494e+07	7.57753e+06	0.00059107
88_neg	Suberic acid	C8 H14 O4	174.088	5.729	173.081	Lipids and lipid-like molecules	1.39764e+08	3.9477e+08	8.20594e+08	1.02018e+08	8.92365e+07	1.69384e+08	1.65251e+08	1.20719e+08	1.07095e+08	8.49525e+07	1.33717e+08	1.1771e+08	6.41751e+07	5.22798e+07	4.10332e+07	3.6843e+07	1.41616e+07	4.11438e+07	2.85961e+08	1.21574e+08	4.16061e+07	0.00065517
16715_neg	(2S)-4-Oxo-2-phenyl-3,4-dihydro-2H-chromen-7-yl beta-D-glucopyranoside	C21 H22 O8	448.14	8.958	447.133	_	83426	203581	106200	98223.8	99950.8	94154.3	734856	2.04245e+06	1.99717e+06	209799	1.40315e+06	2.09799e+06	709817	1.03724e+06	94924.4	135261	115153	488068	114256	1.41424e+06	430077	0.00070754
7279_pos	Adenine	C5 H5 N5	135.055	1.901	136.062	Organoheterocyclic compounds	4383920879	3090670247	7240829228	1728247706	6.14989e+08	3416289511	8.387e+08	4.10173e+08	1.59553e+08	2.21839e+08	2.74407e+08	2.92444e+08	2.41972e+08	4.42143e+08	2.89346e+08	5.96577e+08	2533207088	1.91443e+08	3.41249e+09	3.66186e+08	7.15781e+08	0.00074419
1021_neg	δ-Ribono-1,4-lactone	C5 H8 O5	148.036	2.903	147.029	Organic oxygen compounds	2.66581e+08	1.75297e+08	2.54033e+08	2.62591e+08	2.67348e+08	2.33239e+08	2.24272e+08	1.92029e+08	1.73597e+08	2.45027e+08	2.41161e+08	2.1935e+08	3.04406e+08	2.5379e+08	3.26692e+08	4.46974e+08	561493940	4.42978e+08	2.43181e+08	2.15906e+08	3.89389e+08	0.00078966
2025_pos	Guanosine monophosphate	C10 H14 N5 O8 P	363.058	1.468	364.065	Nucleosides, nucleotides, and analogues	5.45786e+06	3.918e+06	1.3671e+07	8.12012e+06	8.70179e+06	1.2116e+07	3.99586e+07	3.4882e+07	3.08944e+07	2.1318e+07	8.30815e+06	2.48174e+07	1.01857e+08	122963855	1.24704e+08	3.02347e+07	1.97452e+07	2.08701e+07	8.66414e+06	2.66964e+07	7.00625e+07	0.00081285
2507_neg	LPI 18:2	C27 H49 O12 P	596.296	9.135	595.289	Lipids and lipid-like molecules	3.85126e+07	2.3728e+07	2.99631e+07	5.87462e+07	5.11108e+07	1.17697e+07	5.68146e+07	2.30918e+07	1.05537e+07	1.25133e+07	2.03731e+07	1.78788e+07	8.74611e+06	4.92097e+06	6.13713e+06	1.04448e+07	1.06841e+07	7.01865e+06	3.56384e+07	2.35375e+07	7.99196e+06	0.00083802
5679_neg	LPI 8:0	C17 H33 O12 P	460.171	6.057	459.164	Lipids and lipid-like molecules	1.86957e+06	1.31111e+06	2.58322e+06	330866	259662	7.53275e+06	300678	315005	294046	284086	398389	372169	145681	154440	154032	182333	178463	171780	2.31453e+06	327395	164455	0.00085086
272_neg	Uridine monophosphate (UMP)	C9 H13 N2 O9 P	324.035	1.446	323.028	Nucleosides, nucleotides, and analogues	2.53146e+07	1.67918e+07	7.43637e+07	4.47235e+07	4.33955e+07	3.45388e+07	1.57355e+08	1.53516e+08	1.05865e+08	5.02599e+07	3.09415e+07	5.51647e+07	2.47803e+08	343509159	3.858e+08	1.36025e+08	9.95233e+07	1.02013e+08	3.98546e+07	9.21837e+07	2.19112e+08	0.00090302
30_pos	Cuminaldehyde	C10 H12 O	148.089	7.132	149.096	Lipids and lipid-like molecules	1.76888e+08	3.32311e+08	2.22096e+08	1.29629e+08	1.38278e+08	4.90429e+07	1.98505e+08	8.02194e+08	7.0826e+08	5.60795e+08	1125824339	1403941762	1.90813e+08	2.80023e+08	4.79825e+07	1.94311e+08	5.10014e+07	7.239e+07	1.74707e+08	7.9992e+08	1.3942e+08	0.0009364
10923_pos	(-)-Epigallocatechin	C15 H14 O7	306.072	5.496	307.079	Phenylpropanoids and polyketides	1.22915e+06	934152	604855	2.46456e+06	2.39272e+06	3.61885e+06	2.97284e+06	3.33004e+06	2.78315e+06	1.20401e+07	3.38345e+06	1.01784e+07	1.41832e+06	868772	926053	1.02781e+06	1.30518e+06	978316	1.87405e+06	5.78133e+06	1.08741e+06	0.00095269
2038_pos	UMP	C9 H13 N2 O9 P	324.036	2.016	325.043	Nucleosides, nucleotides, and analogues	2.38121e+06	1.29233e+06	4.30302e+06	8.11889e+06	1.10287e+07	4.04827e+06	1.13292e+06	1.09972e+06	1.32307e+06	1.17006e+06	929499	1.02367e+06	2.38112e+06	2.36717e+06	2.78622e+06	2.34826e+06	2.86101e+06	1.5319e+06	5.19541e+06	1.11316e+06	2.37928e+06	0.00095418
4264_neg	Kynurenine	C10 H12 N2 O3	208.084	4.931	207.077	Organic oxygen compounds	1.77681e+06	3.79357e+06	777414	1.6048e+06	3.03643e+06	8.36699e+06	6.70322e+06	8.15001e+06	1.08938e+07	2.13926e+07	5.83751e+06	9.69555e+06	1.1171e+07	7.18133e+06	5.8693e+06	1.85408e+07	1.52675e+07	2.19385e+07	3.226e+06	1.04454e+07	1.33281e+07	0.00097468
4788_pos	gamma-Glutamyltyrosine	C14 H18 N2 O6	310.117	2.297	311.124	Organic acids and derivatives	137694768	2.80824e+08	5.89024e+07	3.40966e+07	6.47734e+07	1.40306e+08	9.83224e+07	1.36148e+08	303725770	7.5159e+07	1.40484e+07	2.15495e+07	1177830028	8.32248e+08	1033351082	494618394	1.91431e+08	6.7907e+08	1.19433e+08	1.08159e+08	7.34758e+08	0.0010572
3186_pos	Azetidine-2-carboxylic acid	C4 H7 N O2	101.048	2.075	102.055	Organic acids and derivatives	9.45837e+08	1279274254	1199469818	1081864222	1401324109	1267131249	2363500276	1764734825	1535244494	1490969895	1416546821	1208527617	8.50568e+08	1052964717	1366189070	8.12018e+08	7.71795e+08	7.23995e+08	1.19582e+09	1.62992e+09	9.29588e+08	0.0010879
2826_neg	Erythronolactone	C4 H6 O4	118.025	2.47	117.018	Organoheterocyclic compounds	133727632	1.09017e+08	1.27898e+08	2.76576e+08	1.9512e+08	1.96412e+08	2.94518e+08	348549287	2.5972e+08	3.13589e+08	2.61613e+08	3.99808e+08	212882336	3.18246e+08	3.09179e+08	6.10945e+08	5.09483e+08	6.06875e+08	1.73125e+08	3.12966e+08	4.27935e+08	0.00109
1772_pos	Deoxyguanosine	C10 H13 N5 O4	267.096	1.427	268.103	Nucleosides, nucleotides, and analogues	6.48024e+06	6.77337e+06	2.06467e+06	1.16075e+07	1.0532e+07	1.13196e+07	1.0836e+07	4.7426e+06	1.47267e+07	4.12796e+07	7.65274e+06	7.92379e+06	3.11306e+07	3.10967e+07	3.409e+07	5.23567e+07	2.75829e+07	2.98006e+07	8.12957e+06	1.45269e+07	3.43429e+07	0.0011013
8933_neg	(2-anilino-4-methyl-1,3-thiazol-5-yl)(1-benzothiophen-2-yl)methanone	C19 H14 N2 O S2	350.056	5.059	349.049	_	584496	676948	585072	577529	513511	852346	1.65917e+06	5.01837e+06	2.50499e+06	8.77268e+06	1.58934e+06	5.35211e+06	908811	1.12809e+06	1.93593e+06	1.05272e+07	1.82742e+06	3.15489e+06	631650	4.14944e+06	3.24706e+06	0.0012046
5163_pos	5-Hydroxyindole-2-carboxylic acid	C9 H7 N O3	177.043	5.199	178.05	Organic acids and derivatives	1.86005e+07	9.55681e+06	2.73375e+07	1.88662e+07	1.3854e+07	1.147e+06	2.86916e+06	2.65077e+06	1.47956e+06	603501	377691	467217	2.56862e+06	1.45569e+06	2.99703e+06	1.79516e+06	4.67999e+06	1.1039e+06	1.48937e+07	1.40798e+06	2.4334e+06	0.0012814
537_neg	LPA 18:2	C21 H39 O7 P	434.244	9.361	433.236	Lipids and lipid-like molecules	4.17869e+08	2.69559e+08	270806993	3.58532e+08	3.61991e+08	7.45343e+07	6.34185e+07	4.29228e+07	1.29359e+08	1.845e+08	2.91379e+08	2.94484e+08	3.41206e+07	1.48128e+07	2.65447e+07	6.62373e+07	1.02946e+08	4.39688e+07	2.92215e+08	1.67677e+08	4.81051e+07	0.0012821
5257_pos	Cyclohexaneacetic acid	C8 H14 O2	142.1	6.316	125.097	Organic acids and derivatives	1.14328e+08	3.39405e+07	4.60196e+07	3.42636e+07	2.70674e+07	2.09725e+07	1.01906e+07	5.15526e+07	8.27791e+06	9.83145e+06	1.15592e+07	1.17325e+07	2.39188e+07	6.50796e+06	5.6502e+06	6.53277e+06	7.83927e+06	5.64782e+06	4.60986e+07	1.71907e+07	9.34948e+06	0.0013141
16587_neg	ST 28:2;O;Hex;FA 16:0	C50 H86 O7	844.644	10.365	843.637	Lipids and lipid-like molecules	286029	226198	432255	222781	208093	1.1247e+06	293367	291987	256642	253770	407924	374879	108107	136009	117233	158159	137586	121079	416676	313095	129695	0.0013311
1255_pos	Glycerophospho-N-palmitoyl ethanolamine	C21 H44 N O7 P	453.285	9.338	454.293	Lipids and lipid-like molecules	7.0597e+06	6.28592e+06	9.72266e+06	4.22164e+07	2.84986e+07	3.63871e+07	3.45414e+07	4.09201e+07	2.80574e+07	4.09464e+07	5.3784e+07	5.71039e+07	4.69805e+07	5.52637e+07	6.39457e+07	9.37825e+07	1.15994e+08	6.88122e+07	2.16951e+07	4.25589e+07	7.41298e+07	0.0013381
3972_pos	L-Glutamate	C5 H9 N O4	147.053	3.149	148.06	Organic acids and derivatives	5.94555e+06	2.2836e+06	2.14352e+06	1.90618e+06	2.31055e+06	2.82778e+06	438880	422803	2.33301e+06	2.63365e+06	321864	301279	2.97466e+06	4.07553e+06	2.06092e+07	4.06382e+06	4.17841e+06	3.02907e+06	2.90286e+06	1.07525e+06	6.48845e+06	0.0013899
3493_pos	isoleucine	C6 H13 N O2	131.095	4.623	132.102	Organic acids and derivatives	2.64159e+08	288014883	2.54419e+08	3.36638e+08	2.96743e+08	6.10945e+08	1.57158e+08	1.82265e+08	1.76771e+08	2.59693e+08	1.39051e+08	132150071	5.29336e+08	3.49949e+08	317850728	2.85914e+08	2.20865e+08	4.52565e+08	3.4182e+08	1.74515e+08	3.59413e+08	0.001405
5800_pos	Linoleoyl ethanolamide	C20 H37 N O2	323.282	9.206	324.29	Organic nitrogen compounds	6.60661e+06	3.88722e+06	4.98411e+06	3.8017e+06	1.63755e+06	955568	1.21164e+06	1.69255e+06	1.31866e+06	1.3677e+06	1.95366e+06	1.7808e+06	847290	1.03913e+06	656126	968196	1.17268e+06	918129	3.64546e+06	1.55417e+06	933591	0.0014105
20491_neg	8(S),15(S)-DiHETE	C20 H32 O4	336.23	7.416	335.223	Lipids and lipid-like molecules	519967	433373	658608	109176	124897	264359	193030	188466	172699	170400	260361	230764	74349.2	85332.9	83716.6	102436	100952	89742.1	351730	202620	89421.3	0.0014137
1405_pos	Phenylacetaldehyde	C8 H8 O	120.057	5.069	121.065	Benzenoids	1.51703e+08	1.52974e+08	1.63852e+08	1.77437e+08	1.55873e+08	195299372	1.57669e+08	1.50848e+08	1.80867e+08	169788958	108766900	1.14745e+08	2.05402e+08	2.00469e+08	2.08319e+08	213221640	1.97969e+08	2.1037e+08	1.6619e+08	1.47114e+08	2.05958e+08	0.0014145
4599_pos	Malonic acid	C3 H4 O4	104.011	2.115	105.019	Organic acids and derivatives	1.97603e+06	1.17523e+06	2.17498e+06	3.40883e+06	1.88059e+06	1.9252e+06	2.79818e+06	2.64643e+06	1.70403e+06	2.97558e+06	3.34558e+06	2.78566e+06	1.08217e+06	1.1127e+06	1.16879e+06	1.15076e+06	2.25261e+06	969125	2.09014e+06	2.70924e+06	1.28936e+06	0.0015114
924_neg	Vanillin	C8 H8 O3	152.046	5.625	151.039	Benzenoids	2.27628e+06	3.3347e+06	3.6573e+06	3.71812e+06	4.78529e+06	4.92852e+06	1.74874e+07	1.19785e+07	1.09896e+07	8.13224e+06	1.04969e+07	1.02129e+07	1.15268e+07	5.18392e+06	1.89824e+07	2.6802e+07	106067065	1.16707e+07	3.78337e+06	1.15496e+07	3.00388e+07	0.0015524
1162_pos	Octanedioic acid	C8 H14 O4	174.089	5.73	197.079	Lipids and lipid-like molecules	7.63095e+07	2.24704e+08	4.34774e+08	6.58125e+07	5.19305e+07	7.54166e+07	8.03772e+07	1.2797e+08	6.4023e+07	5.6562e+07	6.61219e+07	6.83289e+07	4.91964e+07	3.2829e+07	2.94289e+07	2.17878e+07	1.06748e+07	2.217e+07	1.54824e+08	7.72306e+07	2.76811e+07	0.0015539
9283_neg	Lauric Acid	C12 H24 O2	200.177	8.595	199.17	Lipids and lipid-like molecules	1.29397e+06	2.19354e+06	1.5172e+06	1.25892e+06	1.19644e+06	942313	2.76778e+06	2.38472e+06	3.09014e+06	1.74331e+06	2.15941e+06	1.06659e+07	850997	1.43312e+06	705545	1.29566e+06	1.15211e+06	895746	1.4004e+06	3.80188e+06	1.05553e+06	0.0015641
1_pos	Cocaethylene	C18 H23 N O4	317.159	4.96	318.166	Benzenoids	4.87071e+06	5.95614e+06	3.45964e+06	3.08237e+07	2.46712e+07	1.82612e+07	644245	9.95556e+06	1.76344e+06	836813	693026	466719	8.05406e+06	3.5815e+06	3.82484e+06	8.30621e+06	7.59225e+06	8.03993e+06	1.46738e+07	2.3933e+06	6.56646e+06	0.0017097
3388_neg	Cytidine-5'-monophosphate	C9 H14 N3 O8 P	323.051	1.43	322.044	Nucleosides, nucleotides, and analogues	6.50932e+06	5.59212e+06	2.48211e+07	1.04484e+07	1.10774e+07	6.36904e+06	6.70744e+06	3.92538e+06	5.84139e+06	3.6595e+06	5.66937e+06	4.58109e+06	3.48185e+07	6.67398e+07	6.99404e+07	1.78801e+07	7.59068e+06	1.17357e+07	1.08029e+07	5.06403e+06	3.47842e+07	0.0017225
9706_pos	NSI-189	C22 H30 N4 O	366.241	6.342	367.248	Organoheterocyclic compounds	2.90348e+07	1.44751e+07	4.88158e+06	7.62214e+06	9.78989e+06	6.14593e+07	5.91146e+06	6.00003e+06	4.60533e+06	5.55112e+06	6.20224e+06	5.57643e+06	3.73712e+06	3.26239e+06	3.45528e+06	4.08712e+06	4.55155e+06	3.23019e+06	2.12105e+07	5.6411e+06	3.72061e+06	0.0017961
948_neg	Pentadecanoic acid	C15 H30 O2	242.224	9.849	241.217	Lipids and lipid-like molecules	4.13843e+07	5.01978e+07	5.54192e+07	1.5418e+07	7.27392e+06	7.47376e+06	2.7114e+07	1.88288e+07	1.78416e+07	1.22845e+07	2.04459e+07	1.91079e+07	5.89896e+06	6.23212e+06	4.35116e+06	7.13133e+06	6.30637e+06	4.39449e+06	2.95278e+07	1.92705e+07	5.71907e+06	0.0018831
2524_neg	2-Methylbutyl beta-D-glucopyranoside	C11 H22 O6	250.141	5.649	249.134	_	1.48674e+06	2.60922e+06	416775	3.21072e+06	4.25872e+06	2.6024e+06	3.61967e+06	6.2486e+06	1.01518e+07	1.2636e+07	6.43996e+06	5.16341e+06	1.26173e+07	4.92059e+06	5.14673e+06	8.199e+06	7.86801e+06	9.22357e+06	2.43076e+06	7.37658e+06	7.99586e+06	0.0018892
564_pos	Syringic acid	C9 H10 O5	198.053	1.423	181.05	Benzenoids	2.94681e+07	1.26416e+07	1.23181e+07	1.8324e+07	1.95966e+07	4.60893e+06	2.57791e+07	2.6415e+07	1.81455e+07	22099138	4.74211e+07	2.01931e+07	4.30157e+06	2.74452e+06	7.79038e+06	1.64449e+06	2.03407e+07	4.49107e+06	1.61595e+07	2.66755e+07	6.88545e+06	0.0019233
11496_neg	PA 14:0_18:3	C35 H63 O8 P	642.427	10.185	641.419	Lipids and lipid-like molecules	3.08101e+06	3.21397e+06	3.75447e+06	2.35323e+06	2.19808e+06	2.32189e+06	4.37683e+06	4.40828e+06	3.89974e+06	4.60372e+07	7.29669e+07	3.98474e+07	3.03306e+06	1.92758e+06	1.75642e+06	3.03969e+06	1.93121e+06	1.67672e+06	2.82044e+06	2.85894e+07	2.22745e+06	0.0020161
6440_neg	N-Acetylhistamine	C7 H11 N3 O	153.09	5.956	152.083	Organic acids and derivatives	2.37565e+06	2.17132e+06	2.02509e+06	5.19518e+06	4.70971e+06	2.79082e+06	1.49778e+06	1.48031e+06	1.61801e+06	2.86363e+06	1.35238e+06	1.52403e+06	2.42467e+06	3.27796e+06	3.14962e+06	4.7668e+06	4.24243e+06	3.96731e+06	3.2113e+06	1.72269e+06	3.63813e+06	0.0021183
2682_neg	Succinic semialdehyde	C4 H6 O3	102.03	0.368	101.023	Lipids and lipid-like molecules	4.18312e+07	8.34405e+07	6.57224e+07	6.47505e+07	6.49365e+07	7.85144e+07	1.32179e+08	1.28377e+08	8.0315e+07	1.45207e+08	5.2881e+07	1.16032e+08	3.62303e+07	5.05325e+07	5.4003e+07	4.5112e+07	6.38476e+07	5.9596e+07	6.65326e+07	1.09165e+08	5.15536e+07	0.0022789
2769_pos	Stearamide	C18 H37 N O	283.288	10.518	284.295	Organic acids and derivatives	9643771853	9089841710	12904580715	11413286032	6024422808	10726518331	18681096536	14943327255	15910658355	14500624577	25611968359	17394031798	4586532793	9697178944	5654250245	13635781318	11466613977	3991513817	9.96707e+09	17840284480	8.17198e+09	0.0022954
3446_pos	DL-m-Tyrosine	C9 H11 N O3	181.074	1.465	182.081	Organic acids and derivatives	1.16569e+07	1.11904e+07	1.4232e+07	1.14251e+07	1.27575e+07	3.39523e+07	1.92687e+07	2.47135e+07	1.48018e+07	2.57721e+07	2.62682e+07	2.26059e+07	1.94488e+07	3.25438e+07	3.67013e+07	9.29257e+07	6.48952e+07	3.48716e+07	1.5869e+07	2.22384e+07	4.68978e+07	0.0023518
4968_pos	Thr-Leu	C10 H20 N2 O4	232.143	5.253	233.15	Organic acids and derivatives	4.08828e+07	2.84549e+07	6.33438e+07	104643483	8.50646e+07	1.77164e+07	1.36721e+06	7.71742e+07	1.20293e+06	1.30996e+06	628659	854714	4.19775e+07	1.15641e+07	1.32306e+07	1.73191e+07	2.06667e+07	1.83945e+06	5.66843e+07	1.37563e+07	1.77662e+07	0.0024192
11669_neg	6-Aminonicotinamide	C6 H7 N3 O	137.059	5.955	136.052	Organoheterocyclic compounds	1.37973e+06	1.33152e+06	976522	2.56339e+06	2.57181e+06	1.49976e+06	942709	737738	635386	1.51321e+06	579887	1.01913e+06	1.27281e+06	1.74402e+06	1.7275e+06	2.58199e+06	1.95915e+06	2.12565e+06	1.72046e+06	904678	1.90185e+06	0.0024276
1921_pos	Adenosine 5'-Diphosphate	C10 H15 N5 O10 P2	427.029	1.683	410.025	Nucleosides, nucleotides, and analogues	735630	798512	781370	912969	954313	1.02097e+06	1.26995e+06	742349	703552	2.46351e+06	3.17389e+06	1.28234e+06	863931	2.37736e+06	4.63294e+06	5.95615e+06	5.02561e+06	5.30149e+06	867294	1.60593e+06	4.02625e+06	0.0024376
1507_neg	3-[4-methyl-1-(2-methylpropanoyl)-3-oxocyclohexyl]butanoic acid	C15 H24 O4	268.167	6.391	267.16	_	3.88383e+06	1.96657e+06	3.39432e+06	1.36206e+06	1.43977e+06	4.86303e+07	439631	473231	401036	653538	569900	494678	268382	200407	254998	833316	1.08106e+06	1.48046e+06	1.01128e+07	505336	686438	0.002442
2679_pos	L-Glutamic acid	C5 H9 N O4	147.053	1.528	148.061	Organic acids and derivatives	3292696520	3239547135	3085628570	1639811192	2746018676	2565789918	3766697337	3100554511	3004279823	3267170521	1980439213	2761659249	3093099010	5714889875	5918841231	4433357425	5571756962	4201529455	2.76158e+09	2.98013e+09	4.82225e+09	0.0024749
929_pos	Lysopc 18:2	C26 H50 N O7 P	519.33	8.286	520.337	Lipids and lipid-like molecules	5.40279e+06	13565536	1.78804e+07	1.65884e+06	1.11182e+06	948581	918966	912970	723631	876995	1.0136e+06	1.17197e+06	703334	554540	578075	647947	713427	531145	6.76133e+06	936356	621411	0.0025052
67_pos	4-Hydroxy-3-methylbenzoic acid	C8 H8 O3	152.047	2.03	153.054	Benzenoids	6.65647e+06	6.59128e+06	8.65076e+06	7.48771e+06	7.443e+06	7.77209e+06	1.22879e+07	1.07491e+07	8.25063e+06	1.15875e+07	1.30284e+07	1.30673e+07	4.78985e+06	6.56762e+06	9.38715e+06	7.91669e+06	1.01771e+07	5.17486e+06	7.43355e+06	1.14951e+07	7.33555e+06	0.0026006
342_neg	D-Raffinose	C18 H32 O16	504.169	1.431	503.161	Organic oxygen compounds	5.82879e+07	1.64926e+07	1.25918e+07	9.96031e+07	4.64617e+07	2.42624e+07	1.04839e+08	2.05381e+08	1.00992e+08	2.96954e+08	6.58174e+08	6.96159e+08	8.8787e+06	1.06642e+07	1.77362e+07	6.73623e+07	184991027	6.1955e+07	4.29499e+07	3.4375e+08	5.85979e+07	0.0027112
837_neg	Stachyose	C24 H42 O21	666.222	1.413	665.215	Organic oxygen compounds	3.3799e+07	6.57898e+06	2.66918e+06	2.60933e+07	1.51212e+07	8.03127e+06	3.44773e+07	8.00226e+07	3.68346e+07	1.03519e+08	1.11873e+08	2.50993e+08	7.06407e+06	2.98448e+06	3.99151e+06	1.94156e+07	4.24927e+07	2.84824e+07	1.53821e+07	1.02953e+08	1.74051e+07	0.0027433
3111_neg	PA 18:2_18:3	C39 H67 O8 P	694.458	10.048	693.451	Lipids and lipid-like molecules	1.17861e+07	13266553	1.57527e+07	3.17069e+06	4.05266e+06	2.74179e+06	4.46775e+07	5.10525e+07	2.07079e+07	4.31527e+07	3.86992e+08	2.65236e+08	2.85466e+07	1.28718e+07	7.816e+06	5.64171e+07	2.89567e+07	2.79974e+06	8.46175e+06	1.35303e+08	2.29013e+07	0.0028143
3677_pos	2-Phenylglycine	C8 H9 N O2	151.063	5.117	152.071	Organic acids and derivatives	8.83845e+06	8.77617e+06	9.45219e+06	1.52091e+07	1.41835e+07	1.65805e+07	1.77291e+07	1.88289e+07	1.39521e+07	1.81209e+07	1.41248e+07	1.83209e+07	1.43292e+07	2.21871e+07	1.60793e+07	3.03492e+07	3.08573e+07	2.56123e+07	1.21733e+07	1.68461e+07	2.32357e+07	0.0029205
418_neg	2-Isopropylmalic acid	C7 H12 O5	176.068	5.129	175.06	Lipids and lipid-like molecules	1.64996e+08	1.71554e+08	2.08499e+08	1.76552e+08	2.90685e+08	2.56557e+08	8.96128e+07	8.37831e+07	7.54869e+07	7.67587e+07	5.35943e+07	4.32202e+07	2.15361e+08	1.61621e+08	1.86218e+08	1.29581e+08	3.19123e+07	1.75086e+08	2.11474e+08	7.04093e+07	1.49963e+08	0.0029971
2619_pos	L-Histidine	C6 H9 N3 O2	155.07	1.297	156.077	Organic acids and derivatives	1597228856	1927657345	1519576282	1889927567	1622928948	1637431809	2679771058	2116890933	4815238802	4404482860	3042190783	2411771160	2730611902	1442214828	1435770516	2411537415	1990411003	2531316624	1.69913e+09	3.24506e+09	2.09031e+09	0.00311
714_neg	D-Mannitol 1-phosphate	C6 H15 O9 P	262.048	5.318	261.041	Organic oxygen compounds	8.19858e+07	3.75736e+07	2.88266e+07	2.9263e+07	3.49711e+07	3.53716e+07	3.0779e+07	4.97963e+07	8.94072e+07	8.34312e+07	9.14669e+07	4.91281e+07	2.13294e+07	2.51982e+07	9.33318e+06	1.68122e+07	3.52821e+06	3.79584e+07	4.1332e+07	6.56681e+07	1.90266e+07	0.0031123
47_neg	cis-Aconitic acid	C6 H6 O6	174.016	1.628	173.008	Organic acids and derivatives	4567078635	4590503578	3235644028	6099001398	2.77883e+08	5394577639	4.91011e+08	4.49606e+08	5.27779e+08	7.51628e+08	5.61315e+08	4.91992e+08	7.59307e+08	1053139743	9.81741e+08	3.31934e+08	4.21224e+08	1327724546	4.02745e+09	5.45555e+08	8.12512e+08	0.0032517
17996_neg	PC 15:1_18:3	C41 H74 N O8 P	785.522	11.66	784.515	Lipids and lipid-like molecules	590276	597942	632758	654008	699146	753953	1.57699e+06	4.51799e+06	1.41567e+06	1.50565e+06	3.25964e+06	1.92018e+06	628419	935855	662062	773503	2.15948e+06	3.52386e+06	654680	2.36602e+06	1.4472e+06	0.0033006
18464_neg	(+/-)12(13)-DiHOME	C18 H34 O4	314.245	7.926	313.238	Lipids and lipid-like molecules	4.19935e+06	2.62804e+06	739139	1.90295e+06	2.12521e+06	3.45361e+06	4.45811e+06	5.13711e+06	4.43103e+06	3.01208e+06	4.97455e+06	7.74726e+06	2.15846e+06	1.58134e+06	1.60599e+06	1.96329e+06	2.72966e+06	1.66739e+06	2.50805e+06	4.96002e+06	1.95102e+06	0.0033668
19241_neg	LPC 19:1	C27 H54 N O7 P	1162.74	10.16	580.363	Lipids and lipid-like molecules	179246	170341	200012	194090	207521	266360	436343	959137	1.87246e+06	433315	620794	568951	1.27358e+06	429022	550127	251577	235990	196343	202928	815166	489439	0.003369
18028_pos	PC O-40:10	C48 H78 N O7 P	811.537	11.115	812.544	Lipids and lipid-like molecules	615630	505951	735933	4.00892e+06	2.00495e+06	1.5573e+07	7.59762e+06	4.402e+06	3.91623e+06	4.48208e+07	2.66489e+07	2.54031e+07	8.33518e+06	4.87554e+07	2.56695e+07	6.87666e+06	1.94718e+07	6.65018e+07	3.9074e+06	1.87981e+07	2.92684e+07	0.0034542
229_pos	O-Arachidonoyl ethanolamine	C22 H37 N O2	347.28	8.342	348.287	Lipids and lipid-like molecules	3.87048e+07	3.66848e+07	9.09718e+07	2.93599e+07	5.36295e+07	2.60286e+07	8.21244e+07	1.12608e+08	5.1845e+07	4.60791e+07	8.29076e+07	6.14608e+07	2.17126e+07	2.44292e+07	2.11136e+07	5.28541e+07	2.5783e+07	3.23948e+07	4.58966e+07	7.28375e+07	2.97145e+07	0.0035135
9837_pos	Delta-Tridecalactone	C13 H24 O2	212.178	6.135	213.185	Organoheterocyclic compounds	1.671e+06	2.22396e+06	3.31076e+06	2.25671e+06	2.04292e+06	684507	7.84219e+06	1.28344e+07	4.04578e+06	4.79645e+06	8.49252e+06	7.65273e+06	1.44541e+07	3.25149e+06	3.33122e+06	3.47255e+06	2.49988e+06	1.79313e+06	2.03164e+06	7.61068e+06	4.8004e+06	0.0035168
6515_neg	Deoxyribose 5-Phosphate	C5 H11 O7 P	214.024	1.371	213.016	_	1.4672e+06	1.93651e+06	2.53818e+06	1.65315e+06	3.55815e+06	3.56242e+06	3.39084e+06	1.00145e+06	818676	767424	689818	1.1158e+06	2.75547e+06	2.46984e+06	5.01934e+06	4.29156e+06	3.78937e+06	1.75222e+06	2.4526e+06	1.29733e+06	3.3463e+06	0.0035755
659_pos	3-Methoxytyramine	C9 H13 N O2	167.095	1.461	185.128	Benzenoids	2.3575e+06	2.50513e+06	2.5089e+06	2.98298e+06	3.39781e+06	8.32177e+06	4.80258e+06	1.04349e+07	4.01893e+06	7.42119e+06	7.81171e+06	8.29545e+06	3.796e+06	2.87022e+06	2.86879e+06	3.16417e+06	2.84803e+06	4.1475e+06	3.67901e+06	7.13079e+06	3.28245e+06	0.0035944
2972_pos	L-lysine	C6 H14 N2 O2	146.106	1.304	147.113	Organic acids and derivatives	7.96111e+08	7.96633e+08	6.8122e+08	5.82163e+08	553543596	4.26432e+08	1372128099	1065382717	1505812956	1723711477	1154762752	1265685489	1042313283	9.47111e+08	8.64128e+08	3.75163e+08	239573038	6.19652e+08	6.3935e+08	1347913915	6.81323e+08	0.0036314
9644_neg	PG 18:2_16:4	C40 H67 O10 P	692.441	10.899	737.439	Lipids and lipid-like molecules	414070	403506	450730	482320	520905	834599	3.55508e+06	1.28004e+06	1.13352e+06	1.08779e+06	9.45004e+07	3.26359e+07	441045	520839	479028	709663	550737	506021	517688	2.23655e+07	534555	0.0038734
885_pos	1-Stearoylglycerol	C21 H42 O4	358.309	10.679	381.298	Lipids and lipid-like molecules	9909802806	9884894286	17342727064	18461937574	5448437686	14200079154	24267888964	17354639968	22418533107	19426908809	20311939028	23907713720	10913468376	8712223689	8676041665	12412846271	17337432006	7159268237	12541313095	2.12813e+10	1.08685e+10	0.004171
650_pos	5α-Tetrahydrocortisol	C21 H34 O5	754.453	9.439	755.46	Lipids and lipid-like molecules	3.52035e+06	3.08555e+06	4.15112e+06	3.5403e+06	2.88556e+06	3.10422e+06	7.00117e+06	5.90765e+06	6.27256e+06	4.79005e+06	7.50524e+06	6.30515e+06	2.44772e+06	3.59236e+06	3.23568e+06	8.93936e+06	3.28909e+06	2.79445e+06	3.38118e+06	6.29697e+06	4.04978e+06	0.0042137
14154_neg	Ethyl chrysanthemumate	C12 H20 O2	196.145	7.597	195.138	Lipids and lipid-like molecules	2.26886e+06	1.16713e+06	1.37445e+06	242108	194207	181231	236365	247768	225045	240122	351787	310180	101040	109552	112463	142942	142886	118402	904665	268545	121214	0.0042977
3237_pos	tert-Butyl N-[1-(aminocarbonyl)-3-methylbutyl]carbamate	C11 H22 N2 O3	230.163	5.289	231.17	Organic acids and derivatives	6.22326e+07	1.08198e+07	8.02543e+07	1.2525e+08	3.25949e+07	5.13724e+07	7.16032e+06	1.67695e+08	5.36626e+06	6.56226e+06	3.43444e+06	5.12122e+06	8.50348e+07	7.19417e+07	7.70512e+07	8.76231e+07	8.05466e+07	7.65524e+07	6.04206e+07	3.25566e+07	7.97916e+07	0.0043907
9477_neg	PA 15:0_18:2	C36 H67 O8 P	658.458	11.602	657.45	Lipids and lipid-like molecules	1.52444e+06	1.67451e+06	1.59485e+06	1.69803e+06	1.82029e+06	1.88368e+06	3.8231e+06	4.15995e+06	3.76789e+06	3.68942e+06	1.15069e+08	2.99259e+07	1.57046e+06	1.85658e+06	1.73664e+06	2.01694e+06	1.94196e+06	1.75138e+06	1.6993e+06	2.67391e+07	1.81233e+06	0.0043976
9001_pos	4-Amino-5-imidazolecarboxamide	C4 H6 N4 O	126.054	6.508	127.062	Organoheterocyclic compounds	4.70642e+06	3.07054e+06	2.36805e+06	728387	362582	2.60038e+06	99861.4	3.02664e+06	76749.2	85289.1	85652.1	91275	1.98728e+06	50726.9	48281.4	55090.5	76341.7	50718.3	2.30606e+06	577577	378074	0.004474
6428_neg	PA 8:0_16:0	C27 H53 O8 P	536.348	10.631	535.341	Lipids and lipid-like molecules	585276	589019	736523	774331	717411	935196	1.57832e+06	1.47395e+06	1.53135e+06	4.76313e+07	4.41233e+06	1.77974e+06	601309	642457	563825	724192	768801	566924	722959	9.7345e+06	644584	0.004479
8979_pos	Pyridoxamine 5-phosphate	C8 H13 N2 O5 P	248.054	5.358	249.061	Organoheterocyclic compounds	3.27454e+06	3.34726e+06	2.75659e+06	4.87991e+06	4.41594e+06	3.22957e+06	4.73508e+06	3.08114e+06	1.16797e+07	1.10922e+07	2.11754e+07	1.31421e+07	4.57437e+06	3.03213e+06	3.19177e+06	3.71189e+06	1.47708e+06	4.46198e+06	3.65063e+06	1.08176e+07	3.40821e+06	0.0044926
15603_neg	Cer 18:1;3O/24:0;(2OH)	C42 H83 N O5	681.628	11.506	680.621	Lipids and lipid-like molecules	178593	174918	836175	201397	211976	227583	2.26908e+06	2.74792e+06	2.67129e+06	466637	806452	1.79927e+06	833072	210412	1.282e+06	6.87649e+06	1.65999e+06	1.16289e+06	305107	1.79344e+06	2.00414e+06	0.0045183
14358_neg	PA 18:2_22:5	C43 H71 O8 P	746.475	7.317	745.468	Lipids and lipid-like molecules	6.22533e+06	4.685e+06	4.567e+06	2.12077e+06	4.52701e+06	3.28915e+06	3.6034e+06	3.73998e+06	3.33744e+06	3.57974e+07	5.32324e+06	4.40531e+06	1.48318e+06	1.62896e+06	1.58977e+06	1.86204e+06	1.73323e+06	1.6254e+06	4.23571e+06	9.3678e+06	1.65376e+06	0.0048748
12696_neg	LPE 16:1	C21 H42 N O7 P	451.27	8.715	450.263	Lipids and lipid-like molecules	605120	316509	771621	491882	288349	401088	1.11784e+06	1.20922e+06	372124	881762	1.39698e+06	950902	1.19289e+06	728461	701687	1.98977e+06	3.48862e+06	1.61611e+06	479095	988138	1.61959e+06	0.0050213
14779_pos	Asp-Phe methyl ester	C14 H18 N2 O5	294.122	5.464	295.129	_	262525817	4.24099e+08	2.56223e+08	4.31292e+08	3.69485e+08	5.27302e+08	124719181	1.17756e+08	2.60215e+08	2.02341e+08	7.87354e+07	5.01955e+07	2.7637e+08	3.74425e+08	399960635	1.7115e+08	1.02547e+08	3.9891e+08	3.78488e+08	1.38994e+08	2.87227e+08	0.0050492
10562_neg	LPE 17:0	C22 H46 N O7 P	467.301	9.67	466.293	Lipids and lipid-like molecules	147300	144315	179230	326130	153047	190502	768214	1.50627e+06	3.21983e+06	326101	580089	464519	2.80332e+06	1.92224e+06	2.1778e+06	263656	743377	266369	190087	1.14417e+06	1.36279e+06	0.005078
582_neg	N-Acetyl-L-methionine	C7 H13 N O3 S	191.061	5.299	190.054	Organic acids and derivatives	9.86844e+07	8.02087e+07	2.33916e+07	1.29723e+08	9.11532e+07	1.00697e+08	1.72783e+07	2.26306e+07	4.17051e+07	2.42783e+07	1.47843e+07	1.1264e+07	6.33202e+07	4.31396e+07	3.9594e+07	3.97328e+07	1.12595e+07	9.01966e+07	8.73096e+07	2.19901e+07	4.78738e+07	0.0050988
4839_neg	PG O-10:0_18:3	C34 H63 O9 P	646.419	9.509	645.411	Lipids and lipid-like molecules	7.03768e+06	238819	1.06938e+07	5.62654e+06	3.24204e+06	2.46953e+06	2.67236e+06	215630	183261	760464	311211	286449	77719.8	91530.5	86579	707466	1.15206e+06	326210	4.88473e+06	738229	406928	0.0052994
11134_pos	2-Phenylpropionic acid	C9 H10 O2	150.068	6.065	151.076	Phenylpropanoids and polyketides	6.99815e+06	5.23556e+06	1.04462e+07	3.62512e+06	3.81955e+06	2.65465e+07	3.39055e+06	4.62765e+06	2.67222e+06	3.16001e+06	3.90431e+06	4.28935e+06	3.0804e+06	1.86127e+06	2.42323e+06	2.44256e+06	3.73027e+06	2.148e+06	9.44519e+06	3.67401e+06	2.61429e+06	0.0053325
2045_pos	O-Desmethylnaproxen	C13 H12 O3	216.078	1.209	217.085	Benzenoids	2.35905e+07	2.31975e+07	1.86141e+07	2.22186e+07	1.76291e+07	1.03288e+07	3.87194e+07	2.28696e+07	5.88394e+07	5.33511e+07	2.70873e+07	3.89817e+07	1.72856e+07	2.87493e+07	28481562	2.40652e+07	1.24693e+07	2.28088e+07	1.92631e+07	3.99747e+07	2.231e+07	0.0054208
6396_pos	Glucose 1-phosphate	C6 H13 O9 P	260.03	1.454	261.037	Organic oxygen compounds	3.0259e+08	1.36969e+08	1.55653e+08	2.09644e+08	9.79099e+07	4.24126e+07	3.63906e+08	3.16382e+08	2.3337e+08	4.12488e+08	4.07011e+08	8.89743e+08	7.28978e+07	1.15222e+08	1.25766e+08	192760016	3.25673e+08	1.04336e+08	1.5753e+08	4.3715e+08	1.56109e+08	0.0056473
4618_neg	Trehalose	C12 H22 O11	342.116	1.586	341.109	Organic oxygen compounds	3.98421e+08	2.97851e+08	5.66816e+08	2049674821	1228356730	7.64519e+07	2135241511	3360979010	1690270614	3477627124	5609439595	4411330478	2.14056e+08	3.7311e+08	4.1957e+08	1467680833	2170208797	1286933406	7.69595e+08	3.44748e+09	9.88593e+08	0.0056536
16422_neg	PE O-17:2_18:2	C40 H74 N O7 P	711.529	9.589	710.522	Lipids and lipid-like molecules	277391	281926	318212	305385	780992	342806	1.30737e+06	1.76673e+06	1.76591e+06	587594	3.43787e+06	1.55672e+06	487783	877418	383238	402051	1.05212e+06	4.15966e+06	384452	1.73703e+06	1.22705e+06	0.0056954
4121_pos	Palmitoylethanolamide	C18 H37 N O2	299.283	7.887	300.29	Organic acids and derivatives	3.17855e+06	2.42223e+06	1.86985e+06	1.2664e+06	1.58425e+06	3.12215e+06	3.01598e+06	2.58797e+06	2.71375e+06	1.63027e+06	3.47852e+06	3.06256e+06	998751	1.58611e+06	1.26985e+06	1.94389e+06	1.47685e+06	582694	2.24057e+06	2.74818e+06	1.30969e+06	0.0057536
764_neg	PA 16:0_18:2	C37 H69 O8 P	672.474	10.12	671.467	Lipids and lipid-like molecules	1.01883e+07	1.25948e+07	8.39061e+07	4.27308e+07	2.69118e+07	1.81868e+07	3.68859e+08	4.16662e+08	154235497	5.07247e+07	4.88952e+07	2.8851e+08	1.21662e+08	5.25198e+07	7.6157e+07	8.08904e+08	669600706	8.91351e+07	3.24198e+07	2.21315e+08	3.02996e+08	0.0059027
9347_pos	5-Hydroxymethyluracil	C5 H6 N2 O3	142.038	6.441	143.045	Organoheterocyclic compounds	1.12145e+06	952763	1.00419e+06	828038	756773	892239	1.18914e+06	1.20696e+06	926405	1.11666e+06	1.24764e+06	1.12175e+06	751755	292297	695061	822162	894779	649782	925909	1.13476e+06	684306	0.0059926
9461_pos	2,5-Furandicarboxylic acid	C6 H4 O5	156.006	2.143	157.013	Organoheterocyclic compounds	1103115762	7.99125e+08	1213236603	1540263239	1364519182	9.608e+08	1138306850	8.31303e+08	7.75298e+08	1377219329	1873169942	1228188472	3.16553e+08	5.50355e+08	4.7454e+08	7.71842e+08	1244408312	4.54942e+08	1.16351e+09	1.20391e+09	6.3544e+08	0.0061836
1326_neg	6-(4-methoxyphenyl)pyrimidine-2,4-diamine	C11 H12 N4 O	216.099	5.702	215.092	_	2.89883e+07	3.17891e+07	5.31207e+07	1.44488e+07	1.74434e+07	3.27922e+07	4.51115e+07	995089	5.34188e+06	5.54007e+06	5.89578e+06	6.05492e+06	8.00769e+06	6.80106e+06	6.24891e+06	5.45863e+06	3.15719e+06	9.83601e+06	2.97637e+07	1.14899e+07	6.58492e+06	0.0061866
[truncated: 127 more rows]

## Sheet: Table 6S
Table S6. Differently accumulated nonvolatile metabolites between ZS49 and SH3.
[truncated: 121 more rows]
